# Supplementary material for: Proteomics characterisation of the L929 cell supernatant and its role in BMDM differentiation
Source: Life Sci Alliance. 2021 Apr 14;4(6):e202000957. doi: 10.26508/lsa.202000957 (PMC8091624; doi:10.26508/lsa.202000957)
Supplement: Supplementary file 2 [file LSA-2020-00957_TableS2.xlsx]

## Sheet: legend
Heap et al - Proteomics characterisation of the L929 cell supernatant and its role in BMDM differentiation
These excel sheets contain data from the whole cell proteomics of BMDMs differentiated by either LCCM (L929) or M-CSF or M-CSF+MIF
Sheet "all BMDM proteomics" contains all proteomics data
Sheet "sign. L929 vs M-CSF 1.5fold" contains all significant proteins (p<0.05) over 1.5fold changes when comparing L929 vs M-CSF treatment
Sheet "sign. L929 vs M-CSF&MIF 1.5fold" contains all significant proteins (p<0.05) over 1.5fold changes when comparing L929 vs M-CSF+MIF treatment
in red:	all significant proteins >2fold change
in green:	all significant proteins <0.5fold change
Legend:
Protein names	Protein names of identified proteins
Entry name	Uniprot ID
Entry	Uniprot Accession
Gene	Gene name
log2 L929 vs M-CSF	log2 ratio of L929 vs M-CSF
Log2 L929 vs M-CSF&MIF	log2 ratio of L929 vs M-CSF&MIF
log2 M-CSF vs M-CSF&MIF	log2 ratio of M-CSF vs M-CSF&MIF
Student's T-test Significant L929 vs M-CSF	"+" indicates significance (p<0.05) for L929 vs M-CSF
Student's T-test Significant L929 vs M-CSF&MIF	"+" indicates significance (p<0.05) for L929 vs M-CSF&MIF
Student's T-test Significant M-CSF vs M-CSF&MIF	"+" indicates significance (p<0.05) for M-CSF vs M-CSF&MIF
Log2_Intensity_L929_1	log2 intensities for individual label-free runs.
Log2_Intensity_L929_2	log2 intensities for individual label-free runs.
Log2_Intensity_L929_3	log2 intensities for individual label-free runs.
Log2_Intensity_M-CSF_1	log2 intensities for individual label-free runs.
Log2_Intensity_M-CSF_2	log2 intensities for individual label-free runs.
Log2_Intensity_M-CSF_3	log2 intensities for individual label-free runs.
Log2_Intensity_M-CSF_MIF_1	log2 intensities for individual label-free runs.
Log2_Intensity_M-CSF_MIF_2	log2 intensities for individual label-free runs.
Log2_Intensity_M-CSF_MIF_3	log2 intensities for individual label-free runs.
Peptides	number of peptides identified
Razor + unique peptides	number of razor and unique peptides identified
Unique peptides	number of unique peptides identified
Sequence coverage [%]	Sequence coverage [%]
Unique + razor sequence coverage [%]	Unique + razor sequence coverage [%]
Unique sequence coverage [%]	Unique sequence coverage [%]
Mol. weight [kDa]	Mol. weight [kDa] of identified protein

## Sheet: all BMDM proteomics
Protein names	Entry name	Entry	Gene	log2 L929 vs M-CSF	Log2 L929 vs M-CSF&MIF	log2 M-CSF vs M-CSF&MIF	Student's T-test Significant L929 vs M-CSF	Student's T-test Significant L929 vs M-CSF&MIF	Student's T-test Significant M-CSF vs M-CSF&MIF	Log2_Intensity_L929_1	Log2_Intensity_L929_2	Log2_Intensity_L929_3	Log2_Intensity_M-CSF_1	Log2_Intensity_M-CSF_2	Log2_Intensity_M-CSF_3	Log2_Intensity_M-CSF_MIF_1	Log2_Intensity_M-CSF_MIF_2	Log2_Intensity_M-CSF_MIF_3	Peptides	Razor + unique peptides	Unique peptides	Sequence coverage [%]	Unique + razor sequence coverage [%]	Unique sequence coverage [%]	Mol. weight [kDa]	Q-value	Score	Intensity	MS/MS count	-Log Student's T-test p-value L929 vs M-CSF	Student's T-test q-value L929 vs M-CSF	Student's T-test Difference L929 vs M-CSF	Student's T-test Test statistic L929 vs M-CSF	-Log Student's T-test p-value L929 vs M-CSF&MIF	Student's T-test q-value L929 vs M-CSF&MIF	Student's T-test Difference L929 vs M-CSF&MIF	Student's T-test Test statistic L929 vs M-CSF&MIF	-Log Student's T-test p-value M-CSF vs M-CSF&MIF	Student's T-test q-value M-CSF vs M-CSF&MIF	Student's T-test Difference M-CSF vs M-CSF&MIF	Student's T-test Test statistic M-CSF vs M-CSF&MIF
Carbonyl reductase [NADPH] 2 (EC 1.1.1.184) (Adipocyte protein P27) (AP27) (Lung carbonyl reductase) (LCR) (NADPH-dependent carbonyl reductase 2)	CBR2_MOUSE	P08074	Cbr2	-3.05597	-2.97367	-0.0823053	+	+		17.575	17.0941	17.5681	13.8569	14.4723	14.7401	14.4476	14.3906	14.478	5	4	4	29.1	25.8	25.8	25.958	0	29.156	42926000	4	3.2476	0.00803448	-3.05597	-9.98419	4.2938	0.00343821	-2.97367	-18.4447	0.113679	0.999541	-0.0823053	-0.313316
Interferon-induced transmembrane protein 3 (Dispanin subfamily A member 2b) (DSPA2b) (Fragilis protein) (Interferon-inducible protein 15) (Mouse ifitm-like protein 1) (Mil-1)	IFM3_MOUSE	Q9CQW9	Ifitm3	-2.55239	-2.84378	0.291386	+	+		18.1557	17.8742	18.1918	15.1682	15.7144	15.6819	15.0343	15.2462	15.4099	2	2	1	17.5	17.5	11.7	14.954	0.00051427	14.613	293570000	3	3.63448	0.00579978	-2.55239	-12.5492	4.36439	0.00332213	-2.84378	-19.217	0.632361	0.999541	0.291386	1.40344
Interferon-induced protein with tetratricopeptide repeats 2 (IFIT-2) (Glucocorticoid-attenuated response gene 39 protein) (GARG-39) (Interferon-induced 54 kDa protein) (IFI-54K) (P54)	IFIT2_MOUSE	Q64112	Ifit2	-2.52548	-2.99786	0.472383	+	+		19.3972	19.2824	19.139	16.2666	16.9566	17.0189	16.324	15.9743	16.5266	6	6	6	13.8	13.8	13.8	55.02	0	44.907	394920000	11	3.25146	0.00799998	-2.52548	-10.0071	4.13984	0.00343821	-2.99786	-16.8643	0.747826	0.999541	0.472383	1.62864
Fibronectin (FN) [Cleaved into: Anastellin]	FINC_MOUSE	P11276	Fn1	-2.41279	-2.451	0.0382096	+	+		15.85	15.6867	16.0089	13.6657	13.1645	13.4771	13.3437	13.6202	13.2288	3	3	3	1.2	1.2	1.2	272.53	0	20.177	24983000	3	3.81229	0.0049944	-2.41279	-13.9288	4.09914	0.00343821	-2.451	-16.4692	0.0716978	0.999541	0.0382096	0.204677
Interferon-inducible GTPase 1 (EC 3.6.5.-)	IIGP1_MOUSE	Q9QZ85	Iigp1	-2.37394	-2.81252	0.438574	+	+		17.664	16.6947	16.9516	14.5012	14.9996	14.6877	14.2746	14.27	14.3281	6	6	6	22.3	22.3	22.3	47.571	0	49.749	51530000	7	2.73201	0.0137193	-2.37394	-7.31969	3.19582	0.00849222	-2.81252	-9.68105	1.39533	0.999541	0.438574	2.99243
T-cell-specific guanine nucleotide triphosphate-binding protein 1 (EC 3.6.5.-) (Interferon-gamma-inducible GTPase Ifggb5)	TGTP1_MOUSE	Q62293	Tgtp1	-2.35356	-2.81409	0.460532	+	+		16.9628	16.5809	16.8384	14.2309	14.454	14.6365	14.0523	13.8892	13.9982	4	4	4	10.4	10.4	10.4	47.12	0	24.783	21521000	4	3.87919	0.00460725	-2.35356	-14.4849	4.67556	0.00307835	-2.81409	-23.018	1.65611	0.999541	0.460532	3.63437
Calmodulin-3	CALM3_MOUSE	P0DP28	Calm3	-2.3406	-2.34598	0.00538445	+	+		20.9346	22.3033	22.259	19.9655	19.4692	19.0404	19.3748	19.15	19.9342	9	9	9	40.9	40.9	40.9	16.837	0	66.932	2129400000	16	1.95864	0.0379554	-2.3406	-4.47889	2.01061	0.0349137	-2.34598	-4.63662	0.00497286	0.999541	0.00538445	0.0151809
C-type lectin domain family 10 member A (MMGL) (Macrophage asialoglycoprotein-binding protein 1) (M-ASGP-BP-1) (Macrophage galactose/N-acetylgalactosamine-specific lectin)	CLC10_MOUSE	P49300	Clec10a	-2.31885	-2.37397	0.0551256	+	+		15.4867	14.9912	15.4546	13.098	12.9411	12.9368	13.0438	13.016	12.7507	3	3	3	14.8	14.8	14.8	34.595	0	21.448	20880000	3	3.79026	0.00502562	-2.31885	-13.7503	3.66934	0.00497952	-2.37397	-12.8089	0.197362	0.999541	0.0551256	0.513284
Growth arrest-specific protein 6 (GAS-6) (AXL receptor tyrosine kinase ligand)	GAS6_MOUSE	Q61592	Gas6	-2.31629	-2.48612	0.169834	+	+		15.5207	15.3406	15.6186	12.9158	13.1857	13.4296	13.1602	12.8321	13.0293	3	3	3	6.7	6.7	6.7	74.609	0	26.436	26746000	3	3.78215	0.00502562	-2.31629	-13.6851	4.41824	0.00307835	-2.48612	-19.8274	0.408765	0.999541	0.169834	0.96284
Interferon-induced protein with tetratricopeptide repeats 3 (IFIT-3) (Glucocorticoid-attenuated response gene 49 protein) (GARG-49) (P49) (IRG2)	IFIT3_MOUSE	Q64345	Ifit3	-2.26153	-2.79241	0.530879	+	+		21.3062	21.1806	21.0875	18.2578	19.1567	19.3752	18.3082	18.1728	18.716	20	20	20	50.9	50.9	50.9	47.222	0	154.63	1416600000	29	2.53993	0.0174332	-2.26153	-6.50335	4.0438	0.00354909	-2.79241	-15.9464	0.631163	0.999541	0.530879	1.4011
Interferon-induced protein with tetratricopeptide repeats 1 (IFIT-1) (Glucocorticoid-attenuated response gene 16 protein) (GARG-16) (Interferon-induced 56 kDa protein) (IFI-56K) (P56)	IFIT1_MOUSE	Q64282	Ifit1	-2.10061	-2.58068	0.480063	+	+		19.0222	18.7564	18.7726	16.2133	16.904	17.132	16.2521	16.1677	16.3893	10	10	10	28.3	28.3	28.3	53.737	0	80.918	328910000	14	2.71887	0.0139738	-2.10061	-7.26111	4.74712	0.00307835	-2.58068	-23.9918	0.780383	0.999541	0.480063	1.69247
Centrosomal protein of 152 kDa (Cep152)	CE152_MOUSE	A2AUM9	Cep152	-2.03435	-1.98879	-0.0455615	+	+		15.9863	16.1747	15.9886	13.6786	14.0587	14.3093	13.9506	13.9774	14.2552	2	2	2	1.1	1.1	1.1	196.53	0.00092915	11.665	456810000	1	3.3331	0.0072845	-2.03435	-10.5042	4.1731	0.00343821	-1.98879	-17.1941	0.0772644	0.999541	-0.0455615	-0.219483
Low affinity immunoglobulin gamma Fc region receptor II (Fc gamma receptor IIB) (Fc-gamma RII) (Fc-gamma-RIIB) (FcRII) (IgG Fc receptor II beta) (Lymphocyte antigen 17) (Ly-17) (CD antigen CD32)	FCGR2_MOUSE	P08101	Fcgr2	-1.93976	-1.99014	0.0503858	+	+		18.1745	18.0519	18.495	16.2583	16.2397	16.4041	16.2154	16.1714	16.3641	5	5	3	21.6	21.6	15.5	31.881	0	36.364	229880000	6	3.77981	0.00502562	-1.93976	-13.6664	3.79451	0.00435836	-1.99014	-13.7846	0.256529	0.999541	0.0503858	0.645183
Z-DNA-binding protein 1 (DNA-dependent activator of IFN-regulatory factors) (DAI) (Tumor stroma and activated macrophage protein DLM-1)	ZBP1_MOUSE	Q9QY24	Zbp1	-1.90942	-2.24282	0.333398	+	+		17.4416	17.2435	17.131	14.8199	15.4856	15.7824	14.9741	14.897	15.2165	3	3	3	18.7	18.7	18.7	20.568	0	24.477	82024000	4	2.51224	0.0179558	-1.90942	-6.39244	4.14846	0.00343821	-2.24282	-16.9493	0.482418	0.999541	0.333398	1.10984
Bone marrow stromal antigen 2 (BST-2) (HM1.24 antigen) (CD antigen CD317)	BST2_MOUSE	Q8R2Q8	Bst2	-1.86612	-2.16725	0.301126	+	+		18.9829	18.9184	19.0467	16.9754	16.9858	17.3885	16.7237	16.7447	16.9779	4	4	4	17.4	17.4	17.4	19.152	0	24.45	299780000	6	3.7258	0.00538488	-1.86612	-13.2404	4.76329	0.00307835	-2.16725	-24.2175	0.88504	0.999541	0.301126	1.89956
Radical S-adenosyl methionine domain-containing protein 2 (Viperin) (Virus inhibitory protein, endoplasmic reticulum-associated, interferon-inducible)	RSAD2_MOUSE	Q8CBB9	Rsad2	-1.80528	-2.07268	0.267404	+	+		14.3519	14.2564	14.4909	12.2822	12.298	13.1032	12.2566	12.3866	12.238	2	2	2	6.9	6.9	6.9	41.523	0.00047529	12.279	6040400	2	2.52886	0.0177329	-1.80528	-6.45882	4.82481	0.00307835	-2.07268	-25.0955	0.413355	0.999541	0.267404	0.972089
Guanine nucleotide-binding protein G(I)/G(S)/G(O) subunit gamma-2 (G gamma-I)	GBG2_MOUSE	P63213	Gng2	-1.77682	-1.57604	-0.200778	+	+		18.5205	17.5916	17.9622	16.4406	16.1836	16.1197	16.2389	16.4823	16.625	3	3	2	49.3	49.3	32.4	7.8501	0	17.487	56430000	3	2.45952	0.0188975	-1.77682	-6.18567	2.24088	0.0257637	-1.57604	-5.38673	0.601703	0.999541	-0.200778	-1.3437
Toll-like receptor 9 (CD antigen CD289)	TLR9_MOUSE	Q9EQU3	Tlr9	-1.76124	-1.76873	0.00748253	+	+		15.4048	15.2308	15.1113	13.4651	13.4821	13.516	13.5864	13.495	13.3593	2	2	2	3	3	3	116.41	0	18.371	20319000	3	4.46364	0.00263527	-1.76124	-20.3568	4.09344	0.00343821	-1.76873	-16.4146	0.0375203	0.999541	0.00748253	0.110637
Acetyl-CoA acetyltransferase, cytosolic (EC 2.3.1.9) (Cytosolic acetoacetyl-CoA thiolase)	THIC_MOUSE	Q8CAY6	Acat2	-1.73034	-1.66954	-0.0607974	+	+		18.0433	17.9104	18.0399	16.2983	16.2117	16.2926	16.4673	16.3366	16.1811	4	4	4	14.4	14.4	14.4	41.297	0	30.171	124990000	6	5.3156	0.0016211	-1.73034	-33.3264	4.23635	0.00343821	-1.66954	-17.8388	0.280115	0.999541	-0.0607974	-0.696147
2'-5'-oligoadenylate synthase-like protein 2 (EC 2.7.7.84) (54 kDa 2'-5'-oligoadenylate synthase-like protein) (p54 OASL) (M1204)	OASL2_MOUSE	Q9Z2F2	Oasl2	-1.72716	-1.86655	0.139391	+	+		15.4912	16.01	15.2627	13.4408	14.2819	13.8598	13.9058	13.4023	13.8562	3	3	3	10	10	10	58.767	0	22.316	48607000	3	2.20365	0.0269073	-1.72716	-5.25947	2.62074	0.0157051	-1.86655	-6.83654	0.182536	0.999541	0.139391	0.479156
Cis-aconitate decarboxylase (CAD) (EC 4.1.1.6) (Aconitate decarboxylase) (Aconitate decarboxylase 1) (Cis-aconitic acid decarboxylase) (Immune-responsive gene 1 protein)	IRG1_MOUSE	P54987	Acod1	-1.71312	-1.86292	0.149799	+	+		16.188	16.2031	15.7	14.2828	14.3801	14.2888	14.4509	14.303	13.7484	3	3	3	6.6	6.6	6.6	53.758	0	20.581	13831000	3	3.28098	0.007793	-1.71312	-10.1843	2.63434	0.0156543	-1.86292	-6.89407	0.278709	0.999541	0.149799	0.693131
Guanylate-binding protein 2 (EC 3.6.5.-) (GTP-binding protein 2) (GBP-2) (mGBP-2) (mGBP2) (Guanine nucleotide-binding protein 2) (Interferon-induced guanylate-binding protein 2)	GBP2_MOUSE	Q9Z0E6	Gbp2	-1.70983	-1.834	0.12417	+	+		19.1182	18.8149	18.8943	16.8051	17.4814	17.4115	16.9875	17.1257	17.2122	7	7	7	10.2	10.2	10.2	66.739	0	45.799	319680000	9	2.73519	0.0136925	-1.70983	-7.33392	4.09069	0.00343821	-1.834	-16.3883	0.214947	0.999541	0.12417	0.553163
Acyloxyacyl hydrolase (EC 3.1.1.77) [Cleaved into: Acyloxyacyl hydrolase small subunit;Acyloxyacyl hydrolase large subunit]	AOAH_MOUSE	O35298	Aoah	-1.67485	-1.83804	0.163193	+	+		16.6545	16.6463	16.6481	14.8153	15.0296	15.0795	14.9137	14.5517	14.9694	3	3	3	10.3	10.3	10.3	65.154	0	25.327	61187000	3	4.48843	0.00263527	-1.67485	-20.6517	3.8255	0.00430541	-1.83804	-14.037	0.457194	0.999541	0.163193	1.05981
NADH dehydrogenase [ubiquinone] 1 beta subcomplex subunit 8, mitochondrial (Complex I-ASHI) (CI-ASHI) (NADH-ubiquinone oxidoreductase ASHI subunit)	NDUB8_MOUSE	Q9D6J5	Ndufb8	-1.6656	-1.66098	-0.00462405	+	+		15.9311	15.7341	15.7662	14.1733	14.1141	14.1472	13.9611	14.2576	14.2298	3	3	3	24.7	24.7	24.7	21.876	0	27.089	99573000	4	4.9049	0.0019486	-1.6656	-26.2856	3.91177	0.00404813	-1.66098	-14.7634	0.0159603	0.999541	-0.00462405	-0.0481338
Ubiquitin-like protein ISG15 (Interferon-induced 15 kDa protein) (Interferon-induced 17 kDa protein) (IP17) (Ubiquitin cross-reactive protein)	ISG15_MOUSE	Q64339	Isg15	-1.62999	-1.96111	0.33112	+	+		18.8008	18.5271	18.5262	16.4719	17.1682	17.3241	16.6273	16.5472	16.7963	3	3	3	18	18	18	17.897	0	21.936	466470000	5	2.37741	0.0212866	-1.62999	-5.87492	4.12624	0.00343821	-1.96111	-16.7313	0.536885	0.999541	0.33112	1.21705
Heparanase (EC 3.2.1.166) (Endo-glucoronidase) [Cleaved into: Heparanase 8 kDa subunit;Heparanase 50 kDa subunit]	HPSE_MOUSE	Q6YGZ1	Hpse	-1.60018	-1.76951	0.169336	+	+		19.8004	19.8885	19.8691	18.2214	17.9918	18.5443	18.225	17.7353	18.2892	8	8	8	16.3	16.3	16.3	60.065	0	52.396	728850000	9	3.22485	0.00819493	-1.60018	-9.84991	3.25018	0.00796444	-1.76951	-9.99952	0.288365	0.999541	0.169336	0.713787
Cytochrome c oxidase subunit 7A2, mitochondrial (Cytochrome c oxidase subunit VIIa-liver/heart) (Cytochrome c oxidase subunit VIIa-L)	CX7A2_MOUSE	P48771	Cox7a2	-1.59307	-1.43181	-0.16126	+	+		18.0445	18.2417	18.3018	16.8286	16.4408	16.5393	16.4965	16.8327	16.9633	2	2	2	27.7	27.7	27.7	9.2908	0.0005102	14.325	140070000	3	3.46929	0.00659205	-1.59307	-11.3856	3.07161	0.00973673	-1.43181	-8.98849	0.372568	0.999541	-0.16126	-0.889357
Delta(24)-sterol reductase (EC 1.3.1.72) (24-dehydrocholesterol reductase) (3-beta-hydroxysterol Delta-24-reductase)	DHC24_MOUSE	Q8VCH6	Dhcr24	-1.5637	-1.45124	-0.112459	+	+		17.145	17.3922	17.0228	15.5816	15.9309	15.3564	16.0505	15.7285	15.4273	5	5	5	10.5	10.5	10.5	60.112	0	29.575	183990000	5	2.84575	0.0122656	-1.5637	-7.84446	2.63666	0.0156543	-1.45124	-6.90394	0.173429	0.999541	-0.112459	-0.457944
Schlafen family member 5	SLFN5_MOUSE	Q8CBA2	Slfn5	-1.55955	-1.72399	0.16444	+	+		17.8962	17.9512	17.9867	16.2203	16.4622	16.4729	16.3118	16.02	16.3304	5	5	5	6	6	6	100.82	0	32.595	127490000	6	4.25305	0.00302548	-1.55955	-18.0128	4.11175	0.00343821	-1.72399	-16.5906	0.56123	0.999541	0.16444	1.2647
Coagulation factor XIII A chain (Coagulation factor XIIIa) (EC 2.3.2.13) (Protein-glutamine gamma-glutamyltransferase A chain) (Transglutaminase A chain)	F13A_MOUSE	Q8BH61	F13a1	-1.54989	-1.61877	0.0688845	+	+		21.8055	21.3148	21.8167	19.9496	20.0681	20.2697	20.3089	19.9084	19.8634	19	19	19	26.5	26.5	26.5	83.206	0	135.06	1759600000	28	2.91006	0.0114676	-1.54989	-8.15591	2.75719	0.0134778	-1.61877	-7.4331	0.1515	0.999541	0.0688845	0.406027
Protein S100-A1 (S-100 protein alpha chain) (S-100 protein subunit alpha) (S100 calcium-binding protein A1)	S10A1_MOUSE	P56565	S100a1	-1.52259	-1.39673	-0.125867	+	+		17.4524	17.8376	18.109	16.3602	16.4491	16.022	16.3056	16.0974	16.8058	2	2	2	21.3	21.3	21.3	10.505	0.00049988	13.69	86315000	2	2.56394	0.0168525	-1.52259	-6.60087	2.102	0.031134	-1.39673	-4.92398	0.195559	0.999541	-0.125867	-0.509159
2'-5'-oligoadenylate synthase-like protein 1 (2',5'-oligoadenylate synthetase-like 9)	OASL1_MOUSE	Q8VI94	Oasl1	-1.50526	-1.89017	0.384913	+	+		16.4612	16.0635	16.1364	14.3148	14.796	15.0345	14.3505	14.243	14.3971	5	5	4	12.1	12.1	11.9	59.088	0	30.515	46371000	4	2.45243	0.0190871	-1.50526	-6.15831	3.87918	0.00411461	-1.89017	-14.4849	0.823672	0.999541	0.384913	1.77772
Toll-like receptor 2 (EC 3.2.2.6) (CD antigen CD282)	TLR2_MOUSE	Q9QUN7	Tlr2	-1.42179	-1.44578	0.0239833	+	+		17.1483	17.1817	16.899	15.7715	15.5837	15.6084	15.9638	15.63	15.2979	5	5	5	6.6	6.6	6.6	89.448	0	35.19	91597000	5	3.73401	0.00534308	-1.42179	-13.3044	2.6176	0.015734	-1.44578	-6.82334	0.0405818	0.999541	0.0239833	0.119299
Sodium/hydrogen exchanger 9 (Na(+)/H(+) exchanger 9) (NHE-9) (Solute carrier family 9 member 9)	SL9A9_MOUSE	Q8BZ00	Slc9a9	-1.39227	-1.4496	0.0573241	+	+		17.2732	17.1037	17.5561	15.9446	15.6374	16.1741	15.8733	15.7473	15.9636	4	4	4	7.8	7.8	7.8	72.132	0	36.59	87447000	4	2.61846	0.0157159	-1.39227	-6.82696	3.23708	0.00810104	-1.4496	-9.9219	0.125156	0.999541	0.0573241	0.341914
Interferon-activable protein 203 (Ifi-203) (Interferon-inducible protein p203)	IFI3_MOUSE	O35368	Ifi203	-1.38126	-1.50185	0.120588	+	+		14.2593	14.0646	14.4281	12.6167	13.0407	12.9508	12.6972	12.738	12.8113	3	3	3	9.8	9.8	9.8	46.299	0	19.303	8394900	3	2.94005	0.0111666	-1.38126	-8.30496	3.77532	0.00440385	-1.50185	-13.6305	0.380279	0.999541	0.120588	0.905095
Complement C1q subcomponent subunit C	C1QC_MOUSE	Q02105	C1qc	-1.37745	-1.42781	0.0503616	+	+		19.4254	19.2495	19.2931	17.9813	17.9129	17.9416	18.0111	17.9471	17.7265	7	7	7	33.7	33.7	33.7	25.991	0	47.017	603030000	9	4.7751	0.00217635	-1.37745	-24.3837	3.83515	0.00430541	-1.42781	-14.1165	0.222142	0.999541	0.0503616	0.569306
UDP-glucose 4-epimerase (EC 5.1.3.2) (Galactowaldenase) (UDP-N-acetylglucosamine 4-epimerase) (UDP-GlcNAc 4-epimerase) (EC 5.1.3.7) (UDP-galactosamine 4-epimerase) (UDP-GalNAc 4-epimerase) (UDP-galactose 4-epimerase)	GALE_MOUSE	Q8R059	Gale	-1.35975	-1.38869	0.0289392	+	+		16.4282	16.3294	16.3619	15.0049	15.0534	14.982	15.0553	15.0253	14.8729	2	2	2	6.1	6.1	6.1	38.224	0.0004884	13.078	42359000	2	5.53786	0.0016211	-1.35975	-37.8878	4.58721	0.00307835	-1.38869	-21.8692	0.183026	0.999541	0.0289392	0.480292
Macrosialin (CD antigen CD68)	CD68_MOUSE	P31996	Cd68	-1.34693	-1.30708	-0.0398464	+	+		21.7807	22.2016	21.5013	20.5693	20.5694	20.3041	20.8032	20.2622	20.497	3	3	3	9.1	9.1	9.1	33.843	0	19.967	9314100000	12	2.42924	0.0196617	-1.34693	-6.06951	2.15283	0.0289192	-1.30708	-5.08959	0.078042	0.999541	-0.0398464	-0.22154
IgG receptor FcRn large subunit p51 (FcRn) (IgG Fc fragment receptor transporter alpha chain) (Neonatal Fc receptor)	FCGRN_MOUSE	Q61559	Fcgrt	-1.33028	-1.39297	0.0626965	+	+		13.7541	13.5407	14.043	12.1958	12.4096	12.7416	12.6879	12.0732	12.3978	2	2	1	4.4	4.4	2.5	40.092	0.0049561	10.602	3703600	1	2.45689	0.0189158	-1.33028	-6.17553	2.42889	0.0198984	-1.39297	-6.0682	0.093997	0.999541	0.0626965	0.26322
Galectin-3-binding protein (Cyp-C-associated protein) (CyCAP) (Lectin galactoside-binding soluble 3-binding protein) (Protein MAMA)	LG3BP_MOUSE	Q07797	Lgals3bp	-1.30847	-1.43884	0.130379	+	+		21.8004	21.8139	21.7853	20.3482	20.5344	20.5915	20.4869	20.0903	20.5059	14	14	14	26.7	26.7	26.7	64.49	0	190.81	4224400000	25	4.22324	0.00308922	-1.30847	-17.7032	3.34866	0.00691549	-1.43884	-10.6016	0.351493	0.999541	0.130379	0.846086
Histone H2AX (H2a/x) (Histone H2A.X)	H2AX_MOUSE	P27661	H2ax	-1.26966	-1.25327	-0.0163943	+	+		19.9119	19.6936	20.0161	18.646	18.6062	18.5602	18.609	18.7206	18.532	6	2	2	25.9	9.8	9.8	15.142	0.00092829	11.635	1107000000	3	3.68533	0.00549967	-1.26966	-12.9297	3.47557	0.0061435	-1.25327	-11.4279	0.0976916	0.999541	-0.0163943	-0.27273
Cap-specific mRNA (nucleoside-2'-O-)-methyltransferase 1 (EC 2.1.1.57) (Cap methyltransferase 1) (Cap1 2'O-ribose methyltransferase 1) (MTr1) (FtsJ methyltransferase domain-containing protein 2)	CMTR1_MOUSE	Q9DBC3	Cmtr1	-1.26092	-1.27369	0.0127735	+	+		16.554	16.6268	16.4547	15.3592	15.1928	15.3007	15.2872	15.2678	15.2594	4	4	4	5.4	5.4	5.4	95.675	0	23.181	68406000	4	4.25974	0.00302548	-1.26092	-18.0831	4.83207	0.00307835	-1.27369	-25.201	0.0921527	0.999541	0.0127735	0.258453
DnaJ homolog subfamily C member 5 (Cysteine string protein) (CSP) (Cysteine-string protein isoform alpha)	DNJC5_MOUSE	P60904	Dnajc5	-1.25709	-1.37295	0.115853	+	+		19.3012	18.9808	19.4996	18.1502	17.8805	17.9796	17.938	17.7018	18.0229	3	3	3	18.7	18.7	18.7	22.101	0	17.695	143140000	4	2.74458	0.0135814	-1.25709	-7.37609	2.808	0.0128832	-1.37295	-7.6667	0.393894	0.999541	0.115853	0.932768
CB1 cannabinoid receptor-interacting protein 1 (CRIP-1)	CNRP1_MOUSE	Q5M8N0	Cnrip1	-1.25415	-1.38839	0.13424	+	+		17.4935	17.385	17.5562	16.2506	15.912	16.5098	16.0725	15.8877	16.3094	2	2	2	14	14	14	18.612	0	20.426	77982000	3	2.6501	0.0151778	-1.25415	-6.96125	3.33671	0.00703834	-1.38839	-10.5268	0.251337	0.999541	0.13424	0.633852
V-type proton ATPase subunit F (V-ATPase subunit F) (V-ATPase 14 kDa subunit) (Vacuolar proton pump subunit F)	VATF_MOUSE	Q9D1K2	Atp6v1f	-1.25148	-1.23011	-0.0213712	+	+		19.8586	19.7341	20.0618	18.8631	18.5475	18.4893	18.6181	18.5637	18.7823	6	6	6	47.9	47.9	47.9	13.37	0	42.192	717540000	10	2.94377	0.0111666	-1.25148	-8.32361	3.35013	0.00691549	-1.23011	-10.6108	0.0552659	0.999541	-0.0213712	-0.160171
Phospholipid transfer protein (Lipid transfer protein II)	PLTP_MOUSE	P55065	Pltp	-1.24097	-1.32826	0.0872885	+	+		17.2825	17.0003	17.206	15.8739	15.8951	15.9968	15.8068	15.8605	15.8367	3	3	3	6.1	6.1	6.1	54.452	0	20.847	40393000	3	3.75004	0.00527313	-1.24097	-13.43	3.99529	0.00376147	-1.32826	-15.5014	0.999077	0.999541	0.0872885	2.12996
Galectin-9 (Gal-9)	LEG9_MOUSE	O08573	Lgals9	-1.23982	-1.24721	0.00739415	+	+		19.7641	20.0037	19.6082	18.2562	18.7916	18.6089	18.4709	18.3845	18.779	7	7	7	29	29	29	35.164	0	66.041	1158900000	15	2.50579	0.0180222	-1.23982	-6.36683	2.77466	0.0133368	-1.24721	-7.51267	0.0123626	0.999541	0.00739415	0.0374303
UMP-CMP kinase 2, mitochondrial (EC 2.7.4.14) (Nucleoside-diphosphate kinase) (EC 2.7.4.6) (Thymidylate kinase LPS-inducible member) (TYKi)	CMPK2_MOUSE	Q3U5Q7	Cmpk2	-1.23441	-1.52881	0.294395	+	+		20.4692	20.7695	20.0799	18.7373	19.4969	19.3813	18.8356	18.7475	19.1491	15	15	15	45.6	45.6	45.6	50.036	0	112.84	815130000	19	1.78891	0.0493395	-1.23441	-3.99045	2.54818	0.0171295	-1.52881	-6.5367	0.481124	0.999541	0.294395	1.10728
Beta-2-microglobulin	B2MG_MOUSE	P01887	B2m	-1.22351	-1.3162	0.0926863	+	+		18.8546	18.7052	18.873	17.5517	17.6526	17.5579	17.4663	17.5044	17.5134	3	3	3	21	21	21	13.779	0	18.874	1620500000	4	4.39991	0.00268888	-1.22351	-19.6175	4.74037	0.00307835	-1.3162	-23.8983	1.21996	0.999541	0.0926863	2.59664
Lysophosphatidylcholine acyltransferase 2 (LPC acyltransferase 2) (LPCAT-2) (LysoPC acyltransferase 2) (EC 2.3.1.23) (1-acylglycerol-3-phosphate O-acyltransferase 11) (1-AGP acyltransferase 11) (1-AGPAT 11) (EC 2.3.1.51) (1-acylglycerophosphocholine O-acyltransferase) (1-alkenylglycerophosphocholine O-acyltransferase) (EC 2.3.1.25) (1-alkylglycerophosphocholine O-acetyltransferase) (EC 2.3.1.67) …	PCAT2_MOUSE	Q8BYI6	Lpcat2	-1.20423	-1.18874	-0.0154896	+	+		18.4279	18.1365	18.5387	17.1936	17.0351	17.2616	17.1949	17.0996	17.2424	5	5	5	10.5	10.5	10.5	60.253	0	39.556	181800000	9	3.02907	0.0105314	-1.20423	-8.76204	3.13832	0.00909896	-1.18874	-9.35456	0.0683567	0.999541	-0.0154896	-0.195727
Guanylate-binding protein 4 (EC 3.6.5.-) (GTP-binding protein 3) (GBP-3) (GTP-binding protein 4) (GBP-4) (Guanine nucleotide-binding protein 4) (Guanylate-binding protein 3)	GBP4_MOUSE	Q61107	Gbp4	-1.19764	-1.35629	0.158653	+	+		18.41	18.1684	18.2254	16.8907	17.1135	17.2067	16.8014	16.9666	16.9669	8	8	8	15.3	15.3	15.3	70.801	0	85.014	207020000	9	3.26404	0.00790449	-1.19764	-10.0823	3.91992	0.00401988	-1.35629	-14.8339	0.660702	0.999541	0.158653	1.45863
Acetoacetyl-CoA synthetase (EC 6.2.1.16)	AACS_MOUSE	Q9D2R0	Aacs	-1.1938	-1.17737	-0.0164255	+	+		19.2967	19.3399	19.2619	18.0931	18.1251	18.099	18.2443	18.1047	18.0174	10	10	10	14.6	14.6	14.6	75.199	0	68.52	518490000	17	5.96834	0.00115063	-1.1938	-48.5643	4.13943	0.00343821	-1.17737	-16.8603	0.0872895	0.999541	-0.0164255	-0.245821
Parathymosin	PTMS_MOUSE	Q9D0J8	Ptms	-1.18845	-1.12635	-0.0621014	+	+		19.8724	19.8833	20.3055	18.7976	18.8139	18.8843	18.7539	18.9342	18.994	3	3	3	22.8	22.8	22.8	11.43	0	22.658	1122700000	9	2.91788	0.0113751	-1.18845	-8.19454	2.67036	0.0151338	-1.12635	-7.04841	0.33278	0.999541	-0.0621014	-0.807321
C3a anaphylatoxin chemotactic receptor (C3AR) (C3a-R) (Complement component 3a receptor 1)	C3AR_MOUSE	O09047	C3ar1	-1.18616	-1.39851	0.212352	+	+		18.5951	18.5676	18.2868	17.3715	17.2574	17.262	17.2248	17.1504	16.8787	4	4	4	9.9	9.9	9.9	53.575	0	29.785	248200000	6	3.45065	0.00661357	-1.18616	-11.261	3.19983	0.00849222	-1.39851	-9.70426	0.886725	0.999541	0.212352	1.90293
Histone H1.0 (Histone H1') (Histone H1(0)) (MyD196) [Cleaved into: Histone H1.0, N-terminally processed]	H10_MOUSE	P10922	H1-0	-1.1855	-1.17576	-0.00973829	+	+		20.2036	20.0856	20.4311	19.2398	18.931	18.993	19.0148	19.0244	19.1538	6	6	6	27.3	27.3	27.3	20.861	0	44.366	1221200000	16	2.99076	0.0107826	-1.1855	-8.56259	3.34969	0.00691549	-1.17576	-10.608	0.0314431	0.999541	-0.00973829	-0.093291
Complement C1q subcomponent subunit B	C1QB_MOUSE	P14106	C1qb	-1.1829	-1.21417	0.0312691	+	+		19.2379	19.1733	19.0447	17.8534	18.0728	17.981	17.9758	17.9964	17.8412	6	6	6	26.5	26.5	26.5	26.717	0	42.468	747550000	9	3.80529	0.00502562	-1.1829	-13.8719	4.07414	0.0034468	-1.21417	-16.2309	0.145	0.999541	0.0312691	0.390394
Stabilin-1 (Fasciclin, EGF-like, laminin-type EGF-like and link domain-containing scavenger receptor 1) (FEEL-1)	STAB1_MOUSE	Q8R4Y4	Stab1	-1.17956	-1.20184	0.022281	+	+		20.3866	20.7705	20.4636	19.3521	19.3969	19.333	19.4968	18.9991	19.5193	33	33	33	19	19	19	258.59	0	270.76	1091800000	46	3.23843	0.00807592	-1.17956	-9.92986	2.36385	0.0217294	-1.20184	-5.82489	0.0445449	0.999541	0.022281	0.130438
Macrophage mannose receptor 1 (MMR) (CD antigen CD206)	MRC1_MOUSE	Q61830	Mrc1	-1.16913	-1.17977	0.0106468	+	+		22.6481	22.7014	22.6916	21.5228	21.534	21.4768	21.6418	21.322	21.5379	44	44	44	32.2	32.2	32.2	164.98	0	323.31	4435900000	65	5.97546	0.00115063	-1.16913	-48.764	3.60601	0.00544338	-1.17977	-12.3409	0.0376975	0.999541	0.0106468	0.11114
Allograft inflammatory factor 1 (AIF-1) (Ionized calcium-binding adapter molecule 1)	AIF1_MOUSE	O70200	Aif1	-1.15698	-1.303	0.146019	+	+		21.0856	20.6576	21.0728	19.744	19.7601	19.8411	19.46	19.664	19.7832	7	7	7	34.7	34.7	34.7	16.91	0	56.479	846720000	12	2.88801	0.0116329	-1.15698	-8.04788	2.81416	0.0128832	-1.303	-7.69547	0.66883	0.999541	0.146019	1.47446
Guanine nucleotide-binding protein G(I)/G(S)/G(O) subunit gamma-5	GBG5_MOUSE	Q80SZ7	Gng5	-1.15692	-0.803915	-0.353005	+	+		16.5692	16.4213	16.5381	15.5166	15.4599	15.0814	15.947	15.6528	15.5171	2	2	1	27.9	27.9	13.2	7.3184	0.0053333	9.3739	48985000	1	2.88724	0.0116329	-1.15692	-8.04418	2.40347	0.0207012	-0.803915	-5.97211	0.882029	0.999541	-0.353005	-1.89355
U6 snRNA-associated Sm-like protein LSm3	LSM3_MOUSE	P62311	Lsm3	-1.14947	-0.925241	-0.224229	+	+		16.3861	16.264	16.0024	15.1905	15.1364	14.8773	15.3114	15.4583	15.1071	2	2	2	32.4	32.4	32.4	11.845	0	49.072	119790000	3	2.82004	0.0126732	-1.14947	-7.72298	2.43121	0.0198171	-0.925241	-6.07704	0.731721	0.999541	-0.224229	-1.59714
Tripartite motif-containing protein 30A (Down regulatory protein of interleukin-2 receptor) (Tripartite motif-containing protein 30)	TR30A_MOUSE	P15533	Trim30a	-1.12241	-1.32634	0.203931	+	+		15.7749	15.7011	15.8763	14.5527	14.6164	14.816	14.3867	14.2796	14.707	2	2	2	3.4	3.4	3.4	57.329	0.00070323	11.93	19782000	2	3.54662	0.0062011	-1.12241	-11.9169	3.183	0.00863901	-1.32634	-9.60734	0.605646	0.999541	0.203931	1.35139
Pyrin and HIN domain-containing protein 1 (Interferon-inducible protein 209) (Ifi-209) (Interferon-inducible protein X) (Interferon-inducible protein p209)	IFIX_MOUSE	Q8BV49	Pyhin1	-1.11477	-1.4739	0.359128	+	+		19.7013	19.6072	19.5862	18.0758	18.6007	18.874	18.0365	18.0224	18.4142	10	10	10	27.1	27.1	27.1	46.886	0	95.979	398510000	16	2.0331	0.0341517	-1.11477	-4.70613	3.42191	0.00650539	-1.4739	-11.0714	0.6022	0.999541	0.359128	1.34467
Farnesyl pyrophosphate synthase (FPP synthase) (FPS) (EC 2.5.1.10) ((2E,6E)-farnesyl diphosphate synthase) (Cholesterol-regulated 39 kDa protein) (CR 39) (Dimethylallyltranstransferase) (EC 2.5.1.1) (Farnesyl diphosphate synthase) (Geranyltranstransferase)	FPPS_MOUSE	Q920E5	Fdps	-1.10893	-1.02719	-0.0817471	+	+		21.2768	21.1707	21.364	20.1951	20.1291	20.1606	20.2529	20.2857	20.1914	9	9	9	21.8	21.8	21.8	40.581	0	60.673	1965600000	14	4.32433	0.00285599	-1.10893	-18.7749	4.09905	0.00343821	-1.02719	-16.4684	1.14463	0.999541	-0.0817471	-2.43395
Peroxisomal N(1)-acetyl-spermine/spermidine oxidase (EC 1.5.3.13) (Polyamine oxidase)	PAOX_MOUSE	Q8C0L6	Paox	-1.08794	-1.14681	0.058869	+	+		18.9317	18.8554	19.1937	17.9389	17.7386	18.0395	17.8587	17.6845	17.9971	7	7	7	21.2	21.2	21.2	55.446	0	122.01	288820000	11	2.88608	0.0116329	-1.08794	-8.0385	2.95739	0.0109514	-1.14681	-8.39226	0.176617	0.999541	0.058869	0.465391
Activated RNA polymerase II transcriptional coactivator p15 (Positive cofactor 4) (PC4) (SUB1 homolog) (Single-stranded DNA-binding protein p9) (p14)	TCP4_MOUSE	P11031	Sub1	-1.08432	-1.13354	0.049214	+	+		19.8461	19.7562	19.9839	18.8463	18.6805	18.8063	18.7486	18.7767	18.6602	4	4	4	33.1	33.1	33.1	14.427	0	26.249	454640000	5	3.70427	0.00545431	-1.08432	-13.0743	3.95338	0.0039371	-1.13354	-15.1268	0.332295	0.999541	0.049214	0.80631
H-2 class I histocompatibility antigen, K-B alpha chain (H-2K(B))	HA1B_MOUSE	P01901	H2-K1	-1.06809	-1.1204	0.0523071	+	+		20.6974	20.6875	20.5089	19.4171	19.6965	19.5759	19.4727	19.4441	19.6159	11	10	7	38.2	35.8	28.5	41.301	0	81.434	1095800000	16	3.33691	0.0072845	-1.06809	-10.528	3.79882	0.00435836	-1.1204	-13.8194	0.209315	0.999541	0.0523071	0.540459
Splicing factor 3B subunit 5 (SF3b5) (Pre-mRNA-splicing factor SF3b 10 kDa subunit)	SF3B5_MOUSE	Q923D4	Sf3b5	-1.0677	-1.09735	0.0296488	+	+		16.2624	16.2682	16.1119	15.1219	15.2934	15.0241	15.3868	15.1426	14.821	2	2	2	25.6	25.6	25.6	10.119	0.0011452	11.246	48968000	2	3.46789	0.00659205	-1.0677	-11.3762	2.51241	0.0179892	-1.09735	-6.39311	0.0563401	0.999541	0.0296488	0.163119
High affinity immunoglobulin gamma Fc receptor I (IgG Fc receptor I) (Fc-gamma RI) (FcRI) (CD antigen CD64)	FCGR1_MOUSE	P26151	Fcgr1	-1.0651	-1.33793	0.272832	+	+		19.3529	19.1992	19.2529	18.0054	18.1174	18.4868	17.8439	17.855	18.0923	7	7	7	14.9	14.9	14.9	44.887	0	57.773	397820000	11	2.65818	0.0150501	-1.0651	-6.99591	3.87315	0.00412264	-1.33793	-14.4339	0.753058	0.999541	0.272832	1.63888
Guanine nucleotide-binding protein G(I)/G(S)/G(O) subunit gamma-12	GBG12_MOUSE	Q9DAS9	Gng12	-1.06429	-0.915442	-0.148851	+	+		18.8286	18.7209	18.7054	17.6959	17.8148	17.5512	17.8799	17.8261	17.8025	4	4	3	55.6	55.6	47.2	7.9972	0	28.662	425950000	12	3.62104	0.00579978	-1.06429	-12.4505	4.46204	0.00307835	-0.915442	-20.3379	0.870468	0.999541	-0.148851	-1.87051
Toll-like receptor 7	TLR7_MOUSE	P58681	Tlr7	-1.05173	-1.12586	0.0741361	+	+		20.6197	20.5577	20.7867	19.5517	19.5694	19.6879	19.5345	19.4241	19.628	22	22	22	25.8	25.8	25.8	121.84	0	193.38	1296700000	30	3.70017	0.00547074	-1.05173	-13.0429	3.62438	0.00528987	-1.12586	-12.475	0.436528	0.999541	0.0741361	1.01859
Heterogeneous nuclear ribonucleoprotein A0 (hnRNP A0)	ROA0_MOUSE	Q9CX86	Hnrnpa0	-1.05154	-1.10181	0.0502701	+	+		21.9133	21.6021	21.9149	20.83	20.7484	20.6972	20.6863	20.7851	20.6533	10	10	10	42.6	42.6	42.6	30.53	0	76.383	2099000000	26	3.16013	0.00896797	-1.05154	-9.47719	3.23349	0.0081153	-1.10181	-9.9007	0.381917	0.999541	0.0502701	0.90843
Lymphocyte-specific protein 1 (52 kDa phosphoprotein) (pp52) (Lymphocyte-specific antigen WP34) (S37 protein)	LSP1_MOUSE	P19973	Lsp1	-1.03935	-0.9916	-0.0477517	+	+		20.9512	21.2462	21.3174	20.1921	19.8117	20.393	20.0011	20.3377	20.2013	17	17	17	60.6	60.6	60.6	36.713	0	240.05	2734000000	31	2.15446	0.0286105	-1.03935	-5.09496	2.5801	0.016434	-0.9916	-6.66717	0.0862225	0.999541	-0.0477517	-0.243036
Sterol-4-alpha-carboxylate 3-dehydrogenase, decarboxylating (EC 1.1.1.170)	NSDHL_MOUSE	Q9R1J0	Nsdhl	-1.03366	-1.0735	0.039841	+	+		16.6774	16.7951	16.4255	15.565	15.7609	15.4711	15.9172	15.5078	15.2525	2	2	2	8.3	8.3	8.3	40.685	0	16.683	114750000	4	2.76446	0.0134064	-1.03366	-7.46611	2.07318	0.0321395	-1.0735	-4.83195	0.065601	0.999541	0.039841	0.188308
Signal transducer and activator of transcription 1	STAT1_MOUSE	P42225	Stat1	-1.03164	-1.26536	0.233722	+	+		21.9286	21.5994	21.7543	20.4745	20.7106	21.0023	20.3995	20.4303	20.6565	23	23	23	34.4	34.4	34.4	87.196	0	169.51	2556200000	35	2.33971	0.0226388	-1.03164	-5.73666	3.27218	0.00778326	-1.26536	-10.1312	0.606169	0.999541	0.233722	1.35241
Signal transducer and activator of transcription 2	STAT2_MOUSE	Q9WVL2	Stat2	-1.02959	-1.19389	0.164307	+	+		19.2207	19.0509	19.1027	17.9166	18.0414	18.3277	17.9451	17.8767	17.9708	8	8	8	9.3	9.3	9.3	105.42	0	55.066	261130000	11	2.84042	0.0123363	-1.02959	-7.81914	4.49583	0.00307835	-1.19389	-20.7406	0.587197	0.999541	0.164307	1.31541
L-xylulose reductase (XR) (EC 1.1.1.10) (Dicarbonyl/L-xylulose reductase)	DCXR_MOUSE	Q91X52	Dcxr	-1.02899	-1.05384	0.0248407	+	+		19.255	19.0166	19.2295	18.12	18.073	18.2212	18.1646	18.0611	18.1139	6	6	5	29.5	29.5	26.2	25.746	0	40.589	379690000	9	3.52777	0.00628379	-1.02899	-11.7853	3.69057	0.0049001	-1.05384	-12.9696	0.178169	0.999541	0.0248407	0.469007
Alpha-N-acetylgalactosaminidase (EC 3.2.1.49) (Alpha-galactosidase B)	NAGAB_MOUSE	Q9QWR8	Naga	-1.01101	-1.00493	-0.00607554	+	+		20.6362	20.3894	20.5783	19.5604	19.5136	19.4969	19.5591	19.4078	19.6223	8	8	8	15.4	15.4	15.4	47.234	0	46.971	842420000	12	3.71332	0.00540029	-1.01101	-13.1439	3.29243	0.00755123	-1.00493	-10.2537	0.0308166	0.999541	-0.00607554	-0.091491
Interferon-induced very large GTPase 1 (Very large-inducible GTPase-1) (VLIG-1)	GVIN1_MOUSE	Q80SU7	Gvin1	-1.00819	-1.19322	0.185031	+	+		21.2357	21.1428	21.078	19.9133	20.2508	20.2678	19.9296	19.8863	20.0609	40	40	40	17.6	17.6	17.6	280.81	0	299.2	1412300000	56	2.90238	0.0115242	-1.00819	-8.11817	4.16764	0.00343821	-1.19322	-17.1396	0.660927	0.999541	0.185031	1.45907
WD repeat and FYVE domain-containing protein 2 (Propeller-FYVE protein) (Prof) (WD40- and FYVE domain-containing protein 2)	WDFY2_MOUSE	Q8BUB4	Wdfy2	-1.00577	-1.01317	0.00740115	+	+		17.1419	17.2065	17.2036	16.2479	16.1846	16.1022	16.1637	16.1139	16.2349	6	6	6	21	21	21	45.094	0	49.847	98447000	6	4.54385	0.00263527	-1.00577	-21.3263	4.80018	0.00307835	-1.01317	-24.7403	0.0461192	0.999541	0.00740115	0.134841
Tapasin (TPN) (TPSN) (TAP-associated protein) (TAP-binding protein)	TPSN_MOUSE	Q9R233	Tapbp	-1.003	-0.996381	-0.0066185	+	+		19.8051	19.751	19.5051	18.5212	18.7873	18.7437	18.6288	18.7868	18.6564	4	4	4	9.4	9.4	9.4	46.62	0	27.674	1008800000	14	2.89963	0.0115451	-1.003	-8.10466	3.17194	0.00874187	-0.996381	-9.5442	0.023097	0.999541	-0.0066185	-0.0691266
Probable ATP-dependent RNA helicase DHX58 (EC 3.6.4.13) (Probable ATP-dependent helicase LGP2) (Protein D11Lgp2) (RIG-I-like receptor 3) (RLR-3) (RIG-I-like receptor Lgp2) (RLR)	DHX58_MOUSE	Q99J87	Dhx58	-0.994746	-1.26268	0.267935	+	+		17.8854	17.8399	17.7891	16.6374	16.9103	16.9825	16.6693	16.4748	16.5822	6	6	6	9	9	9	76.708	0	37.836	180350000	7	3.10138	0.0097082	-0.994746	-9.15017	4.44392	0.00307835	-1.26268	-20.1252	1.05624	0.999541	0.267935	2.24786
Presenilins-associated rhomboid-like protein, mitochondrial (EC 3.4.21.105) (Mitochondrial intramembrane-cleaving protease PARL) [Cleaved into: P-beta (Pbeta)]	PARL_MOUSE	Q5XJY4	Parl	-0.994742	-1.23898	0.244242	+	+		13.568	13.305	13.4468	12.642	12.4759	12.2177	12.1518	12.36	12.091	2	2	1	5.3	5.3	2.9	41.963	0.0011423	11.2	5258500	1	2.627	0.0155757	-0.994742	-6.86299	3.42977	0.00650058	-1.23898	-11.1229	0.759546	0.999541	0.244242	1.65159
Protein tweety homolog 3 (mTTY3)	TTYH3_MOUSE	Q6P5F7	Ttyh3	-0.989985	-0.906647	-0.0833378	+			13.7944	14.2552	13.8353	13.1746	12.9622	12.7781	13.5264	12.8823	12.7562	2	2	2	5.6	5.6	5.6	52.759	0.00048298	12.754	18689000	2	2.2174	0.0264089	-0.989985	-5.30618	1.49703	0.0774097	-0.906647	-3.2345	0.114339	0.999541	-0.0833378	-0.314972
Sialoadhesin (Sheep erythrocyte receptor) (SER) (Sialic acid-binding Ig-like lectin 1) (Siglec-1) (CD antigen CD169)	SN_MOUSE	Q62230	Siglec1	-0.979852	-1.37604	0.396187	+	+		22.2404	22.1517	21.9348	20.7764	21.168	21.4428	20.7592	20.5017	20.9378	40	40	40	30.9	30.9	30.9	182.98	0	323.31	3674100000	55	1.9945	0.0360528	-0.979852	-4.5873	3.04283	0.0100186	-1.37604	-8.83468	0.791534	0.999541	0.396187	1.71438
Sarcoplasmic/endoplasmic reticulum calcium ATPase 3 (SERCA3) (SR Ca(2+)-ATPase 3) (EC 7.2.2.10) (Calcium pump 3)	AT2A3_MOUSE	Q64518	Atp2a3	-0.975032	-0.946423	-0.0286096	+	+		17.8112	17.9226	17.8087	16.9455	16.8286	16.8433	17.1328	16.8231	16.7474	12	7	7	13.9	8.3	8.3	109.53	0	58.639	134810000	10	4.30376	0.00294035	-0.975032	-18.5518	2.80432	0.0128832	-0.946423	-7.64954	0.0818928	0.999541	-0.0286096	-0.231693
Inactive phospholipase C-like protein 2 (PLC-L(2)) (PLC-L2) (Phospholipase C-L2) (Phospholipase C-epsilon-2) (PLC-epsilon-2)	PLCL2_MOUSE	Q8K394	Plcl2	-0.973442	-0.990166	0.0167246	+	+		15.673	15.6666	15.5966	14.5932	14.7304	14.6922	14.7983	14.6579	14.5095	4	4	4	5.1	5.1	5.1	125.77	0	34.493	23185000	4	4.47089	0.00263527	-0.973442	-20.4427	3.47104	0.00618143	-0.990166	-11.3974	0.0625823	0.999541	0.0167246	0.18014
Cytochrome b5 type B (Cytochrome b5 outer mitochondrial membrane isoform)	CYB5B_MOUSE	Q9CQX2	Cyb5b	-0.967832	-0.983259	0.0154273	+			18.4436	18.5048	17.9862	17.2665	17.4895	17.275	17.6518	17.4646	16.8684	5	5	5	47.9	47.9	47.9	16.318	0	63.308	452270000	7	2.24536	0.0253344	-0.967832	-5.40222	1.57297	0.0684534	-0.983259	-3.42197	0.0208006	0.999541	0.0154273	0.0624055
Protein LLP homolog (Protein LAPS18-like)	LLPH_MOUSE	Q9D945	Llph	-0.961069	-1.15595	0.194877	+	+		14.52	14.5885	14.8242	13.8009	13.5956	13.653	13.2948	13.5	13.67	2	2	2	10.9	10.9	10.9	15.334	0.00051348	14.582	11075000	2	3.01546	0.0106117	-0.961069	-8.69072	2.9032	0.0114751	-1.15595	-8.12218	0.715338	0.999541	0.194877	1.56514
Putative peptidyl-tRNA hydrolase PTRHD1 (EC 3.1.1.29) (Peptidyl-tRNA hydrolase domain-containing protein 1)	PTRD1_MOUSE	D3Z4S3	Ptrhd1	-0.950798	-0.860156	-0.090642	+	+		16.606	16.5161	16.7499	15.6999	15.7996	15.5202	15.6803	15.7321	15.8791	2	2	2	12.1	12.1	12.1	16.037	0.00050063	13.723	67672000	2	3.06186	0.0101391	-0.950798	-8.93613	3.16566	0.00875598	-0.860156	-9.50852	0.375907	0.999541	-0.090642	-0.896178
Methylenetetrahydrofolate reductase (EC 1.5.1.20)	MTHR_MOUSE	Q9WU20	Mthfr	-0.943785	-1.16148	0.21769	+	+		14.6505	14.4662	14.6273	13.5144	13.4865	13.9118	13.4246	13.3151	13.5199	2	2	2	3.5	3.5	3.5	74.579	0.00026337	15.782	33944000	2	2.49665	0.0182304	-0.943785	-6.33067	3.82392	0.00430541	-1.16148	-14.024	0.659179	0.999541	0.21769	1.45566
Kinesin-associated protein 3 (KAP-3) (KAP3)	KIFA3_MOUSE	P70188	Kifap3	-0.932321	-0.865066	-0.067255	+	+		14.9774	15.1316	14.9125	14.3351	13.9529	13.9365	14.5	13.9161	14.0102	3	3	3	4.7	4.7	4.7	89.015	0	20.746	21784000	2	2.51584	0.0179168	-0.932321	-6.40677	1.9652	0.0373375	-0.865066	-4.4986	0.109048	0.999541	-0.067255	-0.30165
Protein mono-ADP-ribosyltransferase PARP14 (EC 2.4.2.-) (ADP-ribosyltransferase diphtheria toxin-like 8) (ARTD8) (Collaborator of STAT6) (CoaSt6) (Poly [ADP-ribose] polymerase 14) (PARP-14)	PAR14_MOUSE	Q2EMV9	Parp14	-0.932098	-1.06199	0.12989	+	+		18.7993	18.9574	18.7661	17.8428	17.9304	17.9532	17.8043	17.7328	17.7997	18	18	18	12.4	12.4	12.4	203.8	0	163.72	828090000	25	3.78586	0.00502562	-0.932098	-13.7149	4.12838	0.00343821	-1.06199	-16.7522	1.47558	0.999541	0.12989	3.1826
High mobility group protein B2 (High mobility group protein 2) (HMG-2)	HMGB2_MOUSE	P30681	Hmgb2	-0.92932	-0.926771	-0.00254885	+	+		21.9248	21.7399	22.0842	20.9704	20.9537	21.0368	20.9961	21.0141	20.9584	9	9	7	32.4	32.4	23.8	24.162	0	58.603	5104200000	15	3.08312	0.00989808	-0.92932	-9.05071	3.10885	0.00943449	-0.926771	-9.19116	0.0283182	0.999541	-0.00254885	-0.0842907
Protein unc-93 homolog B1 (Unc-93B1)	UN93B_MOUSE	Q8VCW4	Unc93b1	-0.927338	-1.16619	0.238855	+	+		19.2977	18.8992	19.2635	18.3015	17.9431	18.4339	18.0721	17.9102	17.9796	8	8	8	18.2	18.2	18.2	66.98	0	74.614	610840000	13	2.05437	0.0331477	-0.927338	-4.77258	2.99478	0.0105536	-1.16619	-8.5833	0.708543	0.999541	0.238855	1.55188
H-2 class I histocompatibility antigen, D-B alpha chain (H-2D(B))	HA11_MOUSE	P01899	H2-D1	-0.920916	-1.09115	0.170238	+	+		21.721	21.7208	21.4587	20.6445	20.7534	20.7399	20.5753	20.6112	20.4405	15	15	10	42.8	42.8	29	40.836	0	106.01	5542500000	30	3.21783	0.00826787	-0.920916	-9.80884	3.36916	0.00690138	-1.09115	-10.7311	1.28261	0.999541	0.170238	2.73514
Signal peptidase complex catalytic subunit SEC11C (EC 3.4.21.89) (Microsomal signal peptidase 21 kDa subunit) (SPase 21 kDa subunit) (SEC11 homolog C) (SEC11-like protein 3) (SPC21)	SC11C_MOUSE	Q9D8V7	Sec11c	-0.920422	-1.00354	0.083114	+	+		16.9206	16.8132	16.9195	16.0196	15.9451	15.9273	15.9967	15.8674	15.7786	3	3	3	18.8	18.8	18.8	21.66	0	19.025	115150000	3	4.45309	0.00263527	-0.920422	-20.2325	3.79786	0.00435836	-1.00354	-13.8117	0.527405	0.999541	0.083114	1.19845
Dolichyl-diphosphooligosaccharide--protein glycosyltransferase subunit DAD1 (Oligosaccharyl transferase subunit DAD1) (Defender against cell death 1) (DAD-1)	DAD1_MOUSE	P61804	Dad1	-0.91093	-0.781645	-0.129285	+	+		17.0828	16.838	16.8452	16.1119	15.9036	16.0175	16.2167	16.2814	15.9228	2	2	2	19.5	19.5	19.5	12.497	0.0005123	14.516	270090000	3	3.086	0.0098881	-0.91093	-9.06632	2.33648	0.0226645	-0.781645	-5.72492	0.441506	0.999541	-0.129285	-1.02854
Protein-arginine deiminase type-2 (EC 3.5.3.15) (Peptidylarginine deiminase II) (Protein-arginine deiminase type II)	PADI2_MOUSE	Q08642	Padi2	-0.890246	-1.07733	0.187084	+	+		13.8128	13.9128	13.9336	13.1816	12.9617	12.8451	12.9431	12.7415	12.7426	2	2	2	4.5	4.5	4.5	76.249	0	42.693	19166000	2	2.96722	0.0110087	-0.890246	-8.44207	3.82679	0.00430541	-1.07733	-14.0476	0.717166	0.999541	0.187084	1.56871
5'-3' exonuclease PLD4 (EC 3.1.16.1) (Choline phosphatase 4) (Phosphatidylcholine-hydrolyzing phospholipase D4) (Phospholipase D4) (PLD 4)	PLD4_MOUSE	Q8BG07	Pld4	-0.886431	-1.00731	0.120883	+	+		21.025	20.8309	20.8536	19.9184	20.0151	20.1167	19.8777	19.9016	19.9082	11	11	11	25.9	25.9	25.9	55.161	0	85.216	4129300000	26	3.34387	0.0072845	-0.886431	-10.5715	4.07693	0.0034468	-1.00731	-16.2574	0.976747	0.999541	0.120883	2.08437
G patch domain-containing protein 1	GPTC1_MOUSE	Q9DBM1	Gpatch1	-0.880772	-0.897681	0.016909	+	+		14.764	14.749	15.0174	14.0631	13.7514	14.0736	13.7849	14.0154	14.037	3	3	3	4.3	4.3	4.3	103.01	0	18.159	20289000	2	2.5223	0.017779	-0.880772	-6.43252	2.78562	0.0131275	-0.897681	-7.563	0.0433795	0.999541	0.016909	0.127171
Legumain (EC 3.4.22.34) (Asparaginyl endopeptidase) (Protease, cysteine 1)	LGMN_MOUSE	O89017	Lgmn	-0.878829	-0.995474	0.116646	+	+		21.1922	21.0002	21.3048	20.3869	20.0613	20.4125	20.3262	20.0878	20.0968	7	7	7	16.1	16.1	16.1	49.372	0	46.009	1830200000	12	2.43976	0.0193343	-0.878829	-6.10966	2.96189	0.0108892	-0.995474	-8.41502	0.353004	0.999541	0.116646	0.849202
Growth arrest-specific protein 7 (GAS-7)	GAS7_MOUSE	Q60780	Gas7	-0.870033	-0.877034	0.00700061	+	+		18.4168	18.2764	18.4601	17.4447	17.5934	17.5053	17.4195	17.5286	17.5742	7	7	7	20	20	20	48.173	0	57.775	181160000	9	3.61138	0.00584781	-0.870033	-12.3799	3.58474	0.00559433	-0.877034	-12.1874	0.0376922	0.999541	0.00700061	0.111125
FUN14 domain-containing protein 2 (Hepatitis C virus core-binding protein 6)	FUND2_MOUSE	Q9D6K8	Fundc2	-0.865971	-0.914646	0.0486749	+	+		16.0287	16.0235	15.9107	15.1774	15.125	15.0626	15.1103	15.0452	15.0635	3	3	3	21.2	21.2	21.2	16.564	0	21.626	44963000	3	4.15725	0.00338542	-0.865971	-17.0362	4.53468	0.00307835	-0.914646	-21.2131	0.562471	0.999541	0.0486749	1.26713
Ras-related protein Rap-2a	RAP2A_MOUSE	Q80ZJ1	Rap2a	-0.858835	-0.924444	0.065609	+	+		18.2792	18.4171	18.3684	17.6559	17.3805	17.4519	17.4746	17.3935	17.4233	6	4	4	33.3	21.9	21.9	20.642	0	27.87	272830000	6	3.13724	0.00917546	-0.858835	-9.34847	4.41063	0.00307835	-0.924444	-19.74	0.312223	0.999541	0.065609	0.764315
Prostamide/prostaglandin F synthase (Prostamide/PG F synthase) (Prostamide/PGF synthase) (EC 1.11.1.20) (Peroxiredoxin-like 2B)	PXL2B_MOUSE	Q9DB60	Prxl2b	-0.855396	-0.87665	0.0212536	+	+		17.5792	17.6304	17.3541	16.7598	16.5299	16.7078	16.6568	16.5315	16.7455	3	3	3	13.9	13.9	13.9	21.67	0	18.715	79657000	3	2.83488	0.0123929	-0.855396	-7.79289	2.94653	0.0110783	-0.87665	-8.33748	0.0804422	0.999541	0.0212536	0.227876
Integral membrane protein 2B (Immature BRI2) (imBRI2) (Protein E25B) (Transmembrane protein BRI) (Bri) [Cleaved into: BRI2, membrane form (Mature BRI2) (mBRI2);BRI2 intracellular domain (BRI2 ICD);BRI2C, soluble form;Bri23 peptide (Bri2-23) (ABri23) (C-terminal peptide) (P23 peptide)]	ITM2B_MOUSE	O89051	Itm2b	-0.853038	-0.89683	0.0437921	+	+		16.77	16.6983	16.922	15.9723	15.8682	15.9906	15.8814	15.9987	15.8196	4	4	4	18	18	18	30.26	0	32.002	75546000	4	3.44128	0.00667691	-0.853038	-11.1988	3.35473	0.00691549	-0.89683	-10.6398	0.270287	0.999541	0.0437921	0.675009
Glucosamine-6-phosphate isomerase 1 (EC 3.5.99.6) (Glucosamine-6-phosphate deaminase 1) (GNPDA 1) (GlcN6P deaminase 1) (Oscillin)	GNPI1_MOUSE	O88958	Gnpda1	-0.851883	-0.905474	0.0535914	+	+		21.2603	21.0906	21.2308	20.3253	20.2958	20.4049	20.377	20.1595	20.3289	10	10	7	38.4	38.4	28.4	32.549	0	74.979	1836700000	23	3.79878	0.00502562	-0.851883	-13.8191	3.37263	0.0068994	-0.905474	-10.7532	0.295214	0.999541	0.0535914	0.728365
TBC1 domain family member 4 (Akt substrate of 160 kDa) (AS160)	TBCD4_MOUSE	Q8BYJ6	Tbc1d4	-0.850842	-0.853843	0.00300185	+	+		16.4828	16.5146	16.7327	15.7916	15.5702	15.8158	15.7712	15.5573	15.8401	5	5	5	7.5	7.5	7.5	89.736	0	29.855	24295000	5	2.81075	0.0127969	-0.850842	-7.6795	2.74352	0.0137187	-0.853843	-7.37132	0.00854259	0.999541	0.00300185	0.0259741
Sp110 nuclear body protein (Intracellular pathogen resistance protein 1)	SP110_MOUSE	Q8BVK9	Sp110	-0.848862	-0.882904	0.0340424	+	+		18.2537	18.4094	18.2643	17.263	17.6104	17.5073	17.2929	17.3185	17.6672	9	9	9	17.1	17.1	17.1	50.14	0	65.515	152300000	18	2.75128	0.0135662	-0.848862	-7.40633	2.60074	0.016047	-0.882904	-6.75274	0.0753869	0.999541	0.0340424	0.214504
Myeloid-derived growth factor (MYDGF)	MYDGF_MOUSE	Q9CPT4	Mydgf	-0.847283	-0.947763	0.10048	+	+		17.8507	17.725	17.8598	17.1976	16.753	16.9431	16.817	16.962	16.8132	4	4	4	19.9	19.9	19.9	17.982	0	25.445	186190000	4	2.47149	0.0186325	-0.847283	-6.23212	3.87727	0.00411461	-0.947763	-14.4687	0.295569	0.999541	0.10048	0.729119
SUMO-conjugating enzyme UBC9 (EC 2.3.2.-) (RING-type E3 SUMO transferase UBC9) (SUMO-protein ligase) (Ubiquitin carrier protein 9) (mUBC9) (Ubiquitin carrier protein I) (Ubiquitin-conjugating enzyme E2 I) (Ubiquitin-protein ligase I)	UBC9_MOUSE	P63280	Ube2i	-0.837542	-0.838549	0.00100708	+	+		18.2744	18.1493	18.5051	17.4407	17.5219	17.4537	17.6056	17.3911	17.4166	3	3	3	23.4	23.4	23.4	18.007	0	22.246	240970000	5	2.83907	0.0123473	-0.837542	-7.81274	2.59987	0.016047	-0.838549	-6.74914	0.00456725	0.999541	0.00100708	0.0139491
Phospholipid scramblase 3 (PL scramblase 3) (Ca(2+)-dependent phospholipid scramblase 3)	PLS3_MOUSE	Q9JIZ9	Plscr3	-0.830894	-0.775528	-0.0553659	+	+		13.1957	13.1418	13.0861	12.1952	12.2877	12.448	12.491	12.1535	12.4526	2	2	2	9.1	9.1	9.1	31.802	0.00050543	14.074	14311000	2	3.30715	0.0075074	-0.830894	-10.3437	2.65196	0.015456	-0.775528	-6.9692	0.160191	0.999541	-0.0553659	-0.426751
Coiled-coil domain-containing protein 60	CCD60_MOUSE	Q8C4J0	Ccdc60	-0.817689	-0.922424	0.104735	+	+		17.0449	16.8322	17.0645	16.2988	15.9713	16.2183	16.1437	15.9506	16.0799	2	2	2	2.9	2.9	2.9	62.968	0.0011426	11.204	97582000	2	2.56962	0.0167547	-0.817689	-6.62409	3.22593	0.00817811	-0.922424	-9.85626	0.388153	0.999541	0.104735	0.921116
Tectonin beta-propeller repeat-containing protein 1	TCPR1_MOUSE	Q80VP0	Tecpr1	-0.815601	-0.882453	0.0668519	+	+		18.9387	19.2033	18.8514	18.2193	18.0604	18.2669	18.2429	18.0718	18.0313	14	14	14	17	17	17	130.26	0	157.38	377070000	17	2.57353	0.0166286	-0.815601	-6.64015	2.68506	0.0148514	-0.882453	-7.11228	0.301894	0.999541	0.0668519	0.742526
E3 ubiquitin-protein ligase RNF213 (EC 2.3.2.27) (EC 3.6.4.-) (Mysterin) (RING finger protein 213) (RING-type E3 ubiquitin transferase RNF213)	RN213_MOUSE	E9Q555	Rnf213	-0.810191	-0.991129	0.180938	+	+		22.5552	22.5795	22.4806	21.5453	21.7811	21.8584	21.5779	21.4471	21.617	95	95	95	20.8	20.8	20.8	584.78	0	323.31	4141300000	120	2.91953	0.0113751	-0.810191	-8.20272	4.12217	0.00343821	-0.991129	-16.6916	0.777389	0.999541	0.180938	1.68659
Fructose-bisphosphate aldolase C (EC 4.1.2.13) (Aldolase 3) (Brain-type aldolase) (Scrapie-responsive protein 2) (Zebrin II)	ALDOC_MOUSE	P05063	Aldoc	-0.799969	-0.749736	-0.0502332	+	+		19.7464	19.7104	19.7735	18.8912	18.9397	18.9996	19.1839	19.0717	18.7256	20	13	13	54.3	40.5	40.5	39.394	0	103.99	1687000000	16	4.60151	0.00263527	-0.799969	-22.0512	2.24158	0.0257637	-0.749736	-5.38916	0.130539	0.999541	-0.0502332	-0.355182
Tripartite motif-containing protein 34A	TR34A_MOUSE	Q99PP6	Trim34a	-0.799447	-0.770171	-0.0292759	+	+		15.8724	16.038	15.6939	14.936	15.1441	15.1259	15.1021	15.07	15.1217	5	5	5	13.5	13.5	13.5	37.614	0	29.882	109420000	5	2.58456	0.0164027	-0.799447	-6.68559	2.80759	0.0128832	-0.770171	-7.66479	0.161162	0.999541	-0.0292759	-0.429053
Histone H3.3	H33_MOUSE	P84244	H3-3a	-0.79753	-0.812805	0.015274	+	+		18.1861	18.0716	18.4979	17.4441	17.4109	17.508	17.382	17.4367	17.4985	9	2	2	59.6	30.1	30.1	15.328	0	34.209	259630000	2	2.4399	0.0193343	-0.79753	-6.1102	2.4553	0.0193528	-0.812805	-6.16937	0.126934	0.999541	0.015274	0.346305
Dolichol-phosphate mannosyltransferase subunit 3 (Dolichol-phosphate mannose synthase subunit 3) (DPM synthase subunit 3) (Dolichyl-phosphate beta-D-mannosyltransferase subunit 3) (Mannose-P-dolichol synthase subunit 3) (MPD synthase subunit 3)	DPM3_MOUSE	Q9D1Q4	Dpm3	-0.793508	-0.521587	-0.271921	+			16.8291	17.1065	16.5977	15.9783	16.2637	15.9108	16.4571	16.2748	16.2366	2	2	2	23.9	23.9	23.9	10.139	0.00026532	16.184	125260000	2	1.91405	0.0406188	-0.793508	-4.34671	1.49064	0.0781134	-0.521587	-3.21899	0.998261	0.999541	-0.271921	-2.12829
CKLF-like MARVEL transmembrane domain-containing protein 6 (Chemokine-like factor superfamily member 6)	CKLF6_MOUSE	Q9CZ69	Cmtm6	-0.792233	-0.755194	-0.0370394	+	+		13.9803	13.8512	13.9233	13.0326	13.1588	13.1867	13.3433	13.1645	12.9814	2	2	1	15.8	15.8	5.5	19.824	0.005344	9.4906	5065900	1	3.7114	0.00540029	-0.792233	-13.1291	2.61349	0.0157633	-0.755194	-6.80609	0.117492	0.999541	-0.0370394	-0.322865
Diphosphomevalonate decarboxylase (EC 4.1.1.33) (Mevalonate (diphospho)decarboxylase) (MDDase) (Mevalonate pyrophosphate decarboxylase)	MVD1_MOUSE	Q99JF5	Mvd	-0.791995	-0.788273	-0.00372187	+	+		17.3675	17.4146	17.5014	16.6531	16.646	16.6084	16.7107	16.6991	16.5089	3	3	3	9.5	9.5	9.5	44.072	0	25.264	94401000	5	4.34854	0.00285599	-0.791995	-19.0408	3.30625	0.0074435	-0.788273	-10.3382	0.0185131	0.999541	-0.00372187	-0.055679
Transmembrane emp24 domain-containing protein 2 (COPI-coated vesicle membrane protein p24) (Membrane protein p24A) (Sid 394) (p24 family protein beta-1) (p24beta1)	TMED2_MOUSE	Q9R0Q3	Tmed2	-0.791424	-0.92471	0.133286	+	+		18.6038	18.5996	18.3121	17.6613	17.647	17.833	17.7168	17.5897	17.435	2	2	2	9	9	9	22.705	0.00048544	12.909	364860000	3	2.65205	0.0151778	-0.791424	-6.96959	2.73213	0.0138859	-0.92471	-7.32022	0.589068	0.999541	0.133286	1.31906
Transcription factor RelB	RELB_MOUSE	Q04863	Relb	-0.790988	-0.527033	-0.263955	+			13.9926	14.1966	13.9592	13.1465	13.385	13.244	13.4017	13.8426	13.323	2	2	2	4.1	4.1	4.1	60.305	0.00048333	12.774	8520500	2	2.83557	0.0123929	-0.790988	-7.79616	1.38258	0.092355	-0.527033	-2.96278	0.682355	0.999541	-0.263955	-1.50081
General transcription factor 3C polypeptide 4 (EC 2.3.1.48) (TF3C-delta) (Transcription factor IIIC 90 kDa subunit) (TFIIIC 90 kDa subunit) (TFIIIC90) (Transcription factor IIIC subunit delta)	TF3C4_MOUSE	Q8BMQ2	Gtf3c4	-0.788507	-0.752046	-0.0364609	+	+		15.6589	15.7955	15.535	14.9743	14.8866	14.7629	14.9716	14.9188	14.8427	4	4	4	7.6	7.6	7.6	91.612	0	32.559	28071000	4	2.90376	0.0115242	-0.788507	-8.12493	3.06451	0.00974273	-0.752046	-8.95035	0.194912	0.999541	-0.0364609	-0.507677
Antigen peptide transporter 1 (APT1) (ATP-binding cassette sub-family B member 2) (Histocompatibility antigen modifier 1) (Peptide transporter TAP1)	TAP1_MOUSE	P21958	Tap1	-0.788246	-0.952894	0.164648	+	+		19.1831	19.1128	19.0696	18.2309	18.3853	18.3846	18.0963	18.1297	18.2808	10	10	10	14.8	14.8	14.8	78.863	0	73.835	524690000	12	3.68149	0.00549967	-0.788246	-12.9006	3.88106	0.00411461	-0.952894	-14.5007	1.0091	0.999541	0.164648	2.15051
3-mercaptopyruvate sulfurtransferase (MST) (EC 2.8.1.2)	THTM_MOUSE	Q99J99	Mpst	-0.787082	-0.736266	-0.0508169	+	+		16.6632	16.6306	16.6842	15.9382	15.8652	15.8133	15.7887	15.9828	15.9977	2	2	2	10.1	10.1	10.1	33.097	0.00049764	13.559	60445000	2	4.42897	0.00263527	-0.787082	-19.9513	3.35718	0.00691549	-0.736266	-10.6552	0.265538	0.999541	-0.0508169	-0.664745
Cohesin subunit SA-1 (SCC3 homolog 1) (Stromal antigen 1)	STAG1_MOUSE	Q9D3E6	Stag1	-0.774274	-0.893312	0.119038	+	+		17.8799	17.6639	17.7923	17.0207	16.9328	17.0597	16.8492	16.9114	16.8956	8	8	5	6.3	6.3	3.8	144.44	0	51.727	66203000	8	3.34726	0.00727293	-0.774274	-10.5928	3.77759	0.00440385	-0.893312	-13.6486	1.32904	0.999541	0.119038	2.8398
Syntaxin-2 (Epimorphin)	STX2_MOUSE	Q00262	Stx2	-0.773467	-0.806434	0.0329672	+	+		16.9319	17.1488	16.9652	16.2403	16.3767	16.1085	16.3422	16.1446	16.1398	5	5	5	22.1	22.1	22.1	33.177	0	44.302	2051100000	4	2.77903	0.0132755	-0.773467	-7.53272	2.97913	0.0106642	-0.806434	-8.50287	0.117417	0.999541	0.0329672	0.322676
Transcription factor BTF3 homolog 4 (Basic transcription factor 3-like 4)	BT3L4_MOUSE	Q9CQH7	Btf3l4	-0.760191	-0.791971	0.0317793	+	+		16.41	16.5154	16.5392	15.8413	15.4687	15.8742	15.6509	15.7719	15.6659	5	3	3	39.2	31	31	17.27	0	27.683	130480000	4	2.29917	0.0238212	-0.760191	-5.59096	3.86865	0.00413581	-0.791971	-14.396	0.0829703	0.999541	0.0317793	0.234523
High affinity copper uptake protein 1 (Copper transporter 1) (CTR1) (Solute carrier family 31 member 1)	COPT1_MOUSE	Q8K211	Slc31a1	-0.760009	-0.833195	0.0731856	+	+		18.3154	18.2163	18.3054	17.5902	17.4272	17.5397	17.5177	17.416	17.4039	2	2	2	12.8	12.8	12.8	21.961	0.0004931	13.315	166260000	3	3.72119	0.00538488	-0.760009	-13.2047	4.1928	0.00343821	-0.833195	-17.3924	0.536321	0.999541	0.0731856	1.21594
NADH dehydrogenase [ubiquinone] 1 beta subcomplex subunit 7 (Complex I-B18) (CI-B18) (NADH-ubiquinone oxidoreductase B18 subunit)	NDUB7_MOUSE	Q9CR61	Ndufb7	-0.753632	-0.882699	0.129067	+	+		16.8714	16.7429	16.916	16.0053	16.0615	16.2026	15.8196	15.9568	16.1058	2	2	2	21.2	21.2	21.2	16.331	0	17.131	53606000	4	3.1852	0.0086218	-0.753632	-9.61997	3.08198	0.00962794	-0.882699	-9.04451	0.565587	0.999541	0.129067	1.27322
DNA damage-regulated autophagy modulator protein 2 (Transmembrane protein 77)	DRAM2_MOUSE	Q9CR48	Dram2	-0.747673	-0.973845	0.226173	+	+		14.6074	14.3255	14.5777	13.7756	13.5644	13.9275	13.6728	13.591	13.3252	2	2	2	13.5	13.5	13.5	30.227	0	17.894	19505000	2	2.24846	0.0252332	-0.747673	-5.41294	2.67395	0.015059	-0.973845	-7.06398	0.693066	0.999541	0.226173	1.52169
Purine nucleoside phosphorylase (PNP) (EC 2.4.2.1) (Inosine phosphorylase) (Inosine-guanosine phosphorylase)	PNPH_MOUSE	P23492	Pnp	-0.746862	-0.847651	0.100789	+	+		21.512	21.4045	21.3688	20.5285	20.6615	20.8548	20.6313	20.5921	20.5189	12	12	12	52.2	52.2	52.2	32.277	0	114.64	3864400000	31	2.70008	0.0142983	-0.746862	-7.17808	4.01035	0.00369756	-0.847651	-15.6382	0.429754	0.999541	0.100789	1.00503
Protein HEXIM1 (Cardiac lineage protein 1)	HEXI1_MOUSE	Q8R409	Hexim1	-0.746194	-0.820978	0.074784	+	+		14.8362	14.7684	14.8861	14.0304	14.0117	14.21	14.0631	14.2003	13.7643	2	2	2	8.7	8.7	8.7	40.243	0	33.133	35717000	2	3.31466	0.0074583	-0.746194	-10.3899	2.45419	0.0193772	-0.820978	-6.1651	0.200958	0.999541	0.074784	0.521491
Peroxiredoxin-like 2A (Peroxiredoxin-like 2 activated in M-CSF stimulated monocytes) (Protein PAMM) (Redox-regulatory protein FAM213A)	PXL2A_MOUSE	Q9CYH2	Prxl2a	-0.742857	-0.861027	0.11817	+	+		16.9221	16.9389	16.9082	16.3094	16.1064	16.1248	16.102	16.04	16.044	3	3	3	11.9	11.9	11.9	24.394	0	23.18	50775000	4	3.46402	0.00659205	-0.742857	-11.3503	5.6018	0.00307835	-0.861027	-39.3115	0.805206	0.999541	0.11817	1.7413
BH3-interacting domain death agonist (p22 BID) (BID) [Cleaved into: BH3-interacting domain death agonist p15 (p15 BID);BH3-interacting domain death agonist p13 (p13 BID);BH3-interacting domain death agonist p11 (p11 BID)]	BID_MOUSE	P70444	Bid	-0.741165	-0.830421	0.0892563	+	+		17.9872	18.2956	17.9757	17.2995	17.4759	17.2596	17.2454	17.1608	17.361	3	3	3	27.2	27.2	27.2	21.951	0	24.756	355750000	4	2.40366	0.0205	-0.741165	-5.97282	2.64337	0.0155383	-0.830421	-6.93247	0.432935	0.999541	0.0892563	1.0114
Fatty acid synthase (EC 2.3.1.85) [Includes: [Acyl-carrier-protein] S-acetyltransferase (EC 2.3.1.38);[Acyl-carrier-protein] S-malonyltransferase (EC 2.3.1.39);3-oxoacyl-[acyl-carrier-protein] synthase (EC 2.3.1.41);3-oxoacyl-[acyl-carrier-protein] reductase (EC 1.1.1.100);3-hydroxyacyl-[acyl-carrier-protein] dehydratase (EC 4.2.1.59);Enoyl-[acyl-carrier-protein] reductase (EC 1.3.1.39);Oleoyl-[a…	FAS_MOUSE	P19096	Fasn	-0.739405	-0.743556	0.00415103	+	+		22.6605	22.6632	22.6741	21.9176	21.9351	21.927	21.9959	21.9436	21.8277	57	57	56	26.1	26.1	25.9	272.43	0	323.31	5806800000	90	7.43513	0.000157112	-0.739405	-113.048	3.92898	0.00399933	-0.743556	-14.9127	0.0279119	0.999541	0.00415103	0.0831164
STARD3 N-terminal-like protein (MLN64 N-terminal domain homolog)	STR3N_MOUSE	Q9DCI3	Stard3nl	-0.734805	-0.826874	0.092069	+	+		16.3493	16.1621	16.1026	15.4305	15.404	15.5752	15.52	15.2801	15.3334	2	2	2	9.8	9.8	9.8	26.81	0.00048733	13.002	53171000	2	2.88643	0.0116329	-0.734805	-8.04019	2.86827	0.0119697	-0.826874	-7.95228	0.438136	0.999541	0.092069	1.02181
Antiviral innate immune response receptor RIG-I (DEAD box protein 58) (Probable ATP-dependent RNA helicase DDX58) (EC 3.6.4.13) (RIG-I-like receptor 1) (RLR-1) (Retinoic acid-inducible gene 1 protein) (RIG-1) (Retinoic acid-inducible gene I protein) (RIG-I)	DDX58_MOUSE	Q6Q899	Ddx58	-0.734664	-0.966632	0.231967	+	+		19.4279	19.5476	19.3781	18.4565	18.8373	18.8558	18.4221	18.3123	18.7193	12	12	12	13.5	13.5	13.5	105.97	0	81.004	433630000	14	2.2054	0.0268941	-0.734664	-5.2654	2.73788	0.0137756	-0.966632	-7.34599	0.580553	0.999541	0.231967	1.30245
Caspase-6 (CASP-6) (EC 3.4.22.59) (Apoptotic protease Mch-2) [Cleaved into: Caspase-6 subunit p18;Caspase-6 subunit p11]	CASP6_MOUSE	O08738	Casp6	-0.730984	-0.651465	-0.079519	+	+		16.2655	16.2286	16.3793	15.5867	15.6763	15.4174	15.7048	15.5731	15.6411	3	3	3	9.8	9.8	9.8	31.595	0	19.554	42647000	3	2.93246	0.0112337	-0.730984	-8.26701	3.41153	0.00650539	-0.651465	-11.0036	0.395817	0.999541	-0.079519	-0.936665
Uncharacterized protein FAM241A	F241A_MOUSE	Q9CZL2	Fam241a	-0.725629	-0.727642	0.00201321	+			15.2832	15.3606	14.9141	14.552	14.3568	14.4722	14.412	14.7426	14.2204	2	2	2	23.7	23.7	23.7	14.51	0.00026103	15.249	18323000	8	2.08573	0.0317018	-0.725629	-4.87187	1.6199	0.0629223	-0.727642	-3.54089	0.00404924	0.999541	0.00201321	0.0123743
CD82 antigen (C33 antigen) (IA4) (Inducible membrane protein R2) (Metastasis suppressor Kangai-1 homolog) (CD antigen CD82)	CD82_MOUSE	P40237	Cd82	-0.725461	-0.577902	-0.147559	+			15.5797	16.0548	15.7665	15.2288	15.0672	14.9286	15.116	15.0339	15.5173	2	2	2	7.9	7.9	7.9	29.628	0.00026406	15.927	29490000	3	1.94798	0.0384339	-0.725461	-4.44705	1.32927	0.100349	-0.577902	-2.84032	0.355535	0.999541	-0.147559	-0.854417
Ras-related protein Rap-2c	RAP2C_MOUSE	Q8BU31	Rap2c	-0.722341	-0.618923	-0.103418	+	+		16.6403	16.9426	16.7015	16.0098	16.2495	15.8581	16.0227	16.1374	16.2676	5	3	3	28.4	16.9	16.9	20.745	0	22.428	80866000	5	2.10289	0.030888	-0.722341	-4.92684	2.22216	0.0263947	-0.618923	-5.32244	0.315468	0.999541	-0.103418	-0.771135
Cytosolic 5'-nucleotidase 3A (EC 3.1.3.5) (7-methylguanosine phosphate-specific 5'-nucleotidase) (7-methylguanosine nucleotidase) (EC 3.1.3.91) (Cytosolic 5'-nucleotidase 3) (Cytosolic 5'-nucleotidase III) (cN-III) (Lupin) (Pyrimidine 5'-nucleotidase 1) (P5'N-1) (P5N-1) (PN-I)	5NT3A_MOUSE	Q9D020	Nt5c3a	-0.719259	-0.933804	0.214544	+	+		19.1846	18.8751	19.1176	18.1122	18.3907	18.5166	18.0192	18.0627	18.294	12	12	12	41.1	41.1	41.1	33.79	0	110.41	277610000	14	2.04108	0.0338802	-0.719259	-4.73098	2.74011	0.0137756	-0.933804	-7.356	0.66223	0.999541	0.214544	1.46161
Protein FAM234A (Protein ITFG3)	F234A_MOUSE	Q8C0Z1	Fam234a	-0.718781	-0.612497	-0.106284	+	+		14.2278	14.1167	14.0884	13.4706	13.6498	13.1562	13.5581	13.604	13.4333	2	2	2	4.9	4.9	4.9	60.575	0.00049788	13.567	24819000	2	2.05644	0.0331057	-0.718781	-4.77911	3.11488	0.00943449	-0.612497	-9.2244	0.279419	0.999541	-0.106284	-0.694654
Arylamine N-acetyltransferase 2 (EC 2.3.1.5) (Arylamide acetylase 2) (N-acetyltransferase type 2) (NAT-2)	ARY2_MOUSE	P50295	Nat2	-0.718178	-0.748676	0.0304979	+			15.2555	15.202	14.7639	14.2826	14.4232	14.3611	14.489	14.3961	14.0902	2	2	2	9	9	9	33.701	0	17	30088000	4	1.95309	0.0381671	-0.718178	-4.46229	1.71982	0.0540907	-0.748676	-3.8025	0.0849875	0.999541	0.0304979	0.239809
Pyridoxal kinase (EC 2.7.1.35) (Pyridoxine kinase)	PDXK_MOUSE	Q8K183	Pdxk	-0.715923	-0.774095	0.0581716	+			21.5095	21.5368	21.1601	20.6574	20.7809	20.6204	20.916	20.6338	20.3344	11	11	11	40.7	40.7	40.7	35.015	0	81.616	6455300000	17	2.26783	0.0245169	-0.715923	-5.48038	1.69533	0.0557862	-0.774095	-3.73729	0.121492	0.999541	0.0581716	0.33283
Aminopeptidase N (AP-N) (mAPN) (EC 3.4.11.2) (Alanyl aminopeptidase) (Aminopeptidase M) (AP-M) (Membrane protein p161) (Microsomal aminopeptidase) (CD antigen CD13)	AMPN_MOUSE	P97449	Anpep	-0.71571	-0.723619	0.00790977	+	+		23.9533	24.0391	23.787	23.1731	23.2815	23.1777	23.141	23.1975	23.2701	33	33	32	29.3	29.3	28.7	109.65	0	323.31	23829000000	102	3.02212	0.0105624	-0.71571	-8.72554	3.02274	0.0102804	-0.723619	-8.72877	0.0529201	0.999541	0.00790977	0.153714
Geranylgeranyl transferase type-1 subunit beta (EC 2.5.1.59) (Geranylgeranyl transferase type I subunit beta) (GGTase-I-beta) (Type I protein geranyl-geranyltransferase subunit beta)	PGTB1_MOUSE	Q8BUY9	Pggt1b	-0.714514	-0.645555	-0.0689596	+	+		16.019	16.1289	16.0753	15.4431	15.5511	15.0855	15.6911	15.2948	15.3006	2	2	2	5.6	5.6	5.6	42.354	0.00048828	13.075	31561000	2	2.11146	0.0306238	-0.714514	-4.95448	2.05827	0.0325936	-0.645555	-4.78485	0.131912	0.999541	-0.0689596	-0.358552
Ras-related protein Rab-3D	RAB3D_MOUSE	P35276	Rab3d	-0.713217	-0.752957	0.0397396	+	+		17.2507	17.244	17.1564	16.6564	16.4282	16.4268	16.5978	16.4346	16.3599	5	3	3	22.4	18.7	18.7	24.416	0	24.611	71764000	6	3.01449	0.0106117	-0.713217	-8.68564	3.22312	0.00820484	-0.752957	-9.83978	0.142016	0.999541	0.0397396	0.38318
Eukaryotic translation initiation factor 1 (eIF1) (Protein translation factor SUI1 homolog)	EIF1_MOUSE	P48024	Eif1	-0.71226	-0.772912	0.0606524	+	+		19.1581	19.118	18.8536	18.4362	18.3157	18.2409	18.2577	18.33	18.2233	6	6	6	64.6	64.6	64.6	12.746	0	59.881	495040000	11	2.51573	0.0179168	-0.71226	-6.40631	2.81197	0.0128832	-0.772912	-7.68521	0.394091	0.999541	0.0606524	0.933166
Stimulator of interferon genes protein (mSTING) (Endoplasmic reticulum interferon stimulator) (ERIS) (Mediator of IRF3 activation) (MMITA) (Transmembrane protein 173)	STING_MOUSE	Q3TBT3	Sting1	-0.704605	-0.732872	0.0282672	+	+		15.4709	15.5091	15.3535	14.6401	14.8443	14.7352	14.7085	14.8904	14.5359	2	2	2	10.1	10.1	10.1	38.036	0	23.696	45474000	2	3.13806	0.00917546	-0.704605	-9.35306	2.54185	0.0173074	-0.732872	-6.51111	0.084771	0.999541	0.0282672	0.239242
COMM domain-containing protein 10 (Down-regulated in W/WV mouse stomach 2) (mDRWMS2)	COMDA_MOUSE	Q8JZY2	Commd10	-0.703865	-0.723505	0.0196397	+	+		16.2135	15.8452	16.2236	15.459	15.4544	15.2574	15.3837	15.2214	15.5067	4	4	3	20.8	20.8	20.8	22.812	0	29.598	33185000	3	2.12196	0.0301151	-0.703865	-4.98851	2.07648	0.0320651	-0.723505	-4.84242	0.0644582	0.999541	0.0196397	0.185221
Ubiquitin-like protein 3 (Membrane-anchored ubiquitin-fold protein) (MUB) (MmMUB) (Protein HCG-1)	UBL3_MOUSE	Q9Z2M6	Ubl3	-0.700634	-0.674305	-0.0263287	+	+		14.4353	14.2909	14.1523	13.6308	13.6754	13.4704	13.6243	13.6838	13.5475	2	2	2	23.1	23.1	23.1	13.18	0.00051059	14.353	16342000	2	2.61744	0.0157159	-0.700634	-6.82266	2.75716	0.0134778	-0.674305	-7.43294	0.131403	0.999541	-0.0263287	-0.357302
Very-long-chain enoyl-CoA reductase (EC 1.3.1.93) (Synaptic glycoprotein SC2) (Trans-2,3-enoyl-CoA reductase) (TER)	TECR_MOUSE	Q9CY27	Tecr	-0.700036	-0.769128	0.0690918	+	+		19.4928	19.3982	19.6808	18.9481	18.6392	18.8844	18.7174	18.7769	18.77	5	5	5	14.9	14.9	14.9	36.09	0	31.318	606110000	11	2.2946	0.0238878	-0.700036	-5.57472	3.07961	0.00962794	-0.769128	-9.03167	0.291022	0.999541	0.0690918	0.719449
Importin subunit alpha-7 (Importin alpha-S2) (Karyopherin subunit alpha-6)	IMA7_MOUSE	O35345	Kpna6	-0.699579	-0.656285	-0.0432936	+	+		16.8658	16.919	16.7977	16.2113	16.2523	16.0202	16.436	16.0498	16.1279	7	7	4	20	20	12.5	59.964	0	63.447	149450000	9	3.03294	0.010512	-0.699579	-8.78241	2.22593	0.0262477	-0.656285	-5.33533	0.113944	0.999541	-0.0432936	-0.313979
Zinc finger and BTB domain-containing protein 7A (Leukemia/lymphoma-related factor) (POZ and Krueppel erythroid myeloid ontogenic factor) (POK erythroid myeloid ontogenic factor) (Pokemon)	ZBT7A_MOUSE	O88939	Zbtb7a	-0.695619	-0.461002	-0.234617	+			14.7469	14.8063	14.4675	13.8347	14.0396	14.0595	14.2899	14.258	14.0897	3	3	3	8.3	8.3	8.3	59.778	0	45.335	27808000	3	2.26978	0.024433	-0.695619	-5.4872	1.71658	0.0542077	-0.461002	-3.79384	1.16186	0.999541	-0.234617	-2.4708
Heterogeneous nuclear ribonucleoprotein A3 (hnRNP A3)	ROA3_MOUSE	Q8BG05	Hnrnpa3	-0.694472	-0.742811	0.0483392	+			21.7636	21.8698	21.5825	21.0562	21.2098	20.8665	21.3151	21.059	20.6135	15	15	14	50.7	50.7	47.1	37.086	0	275.85	5860500000	36	2.22794	0.0259186	-0.694472	-5.34221	1.54571	0.071268	-0.742811	-3.35396	0.0745338	0.999541	0.0483392	0.212237
A-kinase anchor protein 9 (AKAP-9) (Protein kinase A-anchoring protein 9) (PRKA9)	AKAP9_MOUSE	Q70FJ1	Akap9	-0.694267	-0.880406	0.186139	+			17.5415	17.5008	17.1855	16.6085	16.8562	16.6804	16.8964	16.6926	15.9976	10	10	10	3.3	3.3	3.3	433.63	0	67.213	197270000	9	2.17525	0.0279596	-0.694267	-5.164	1.39446	0.0909042	-0.880406	-2.99041	0.263557	0.999541	0.186139	0.660454
Beta-hexosaminidase subunit alpha (EC 3.2.1.52) (Beta-N-acetylhexosaminidase subunit alpha) (Hexosaminidase subunit A) (N-acetyl-beta-glucosaminidase subunit alpha)	HEXA_MOUSE	P29416	Hexa	-0.69278	-0.825165	0.132386	+	+		22.2338	22.065	21.8595	21.3603	21.3158	21.4038	21.3821	21.2652	21.0355	13	13	13	27.3	27.3	27.3	60.612	0	97.94	5215500000	30	2.47121	0.0186325	-0.69278	-6.23103	2.28849	0.0243606	-0.825165	-5.55306	0.559628	0.999541	0.132386	1.26157
Lysosome-associated membrane glycoprotein 2 (LAMP-2) (Lysosome-associated membrane protein 2) (CD107 antigen-like family member B) (Lysosomal membrane glycoprotein type B) (LGP-B) (CD antigen CD107b)	LAMP2_MOUSE	P17047	Lamp2	-0.689698	-0.767651	0.0779533	+	+		20.9621	21.1723	20.9662	20.3035	20.4734	20.2547	20.46	20.1597	20.1779	6	6	6	13	13	13	45.655	0	40.356	4034800000	15	2.70248	0.0142435	-0.689698	-7.18862	2.52124	0.0178469	-0.767651	-6.42831	0.264548	0.999541	0.0779533	0.662603
Cell division cycle and apoptosis regulator protein 1 (Cell cycle and apoptosis regulatory protein 1) (CARP-1)	CCAR1_MOUSE	Q8CH18	Ccar1	-0.689107	-0.717049	0.027942	+	+		19.9384	19.8713	19.9174	19.2344	19.223	19.2024	19.1744	19.162	19.2395	8	8	6	7.8	7.8	6.7	124.74	0	55.317	1117000000	13	5.21442	0.00186549	-0.689107	-31.4349	4.67607	0.00307835	-0.717049	-23.0247	0.469343	0.999541	0.027942	1.08394
Sialin (H(+)/nitrate cotransporter) (H(+)/sialic acid cotransporter) (AST) (Solute carrier family 17 member 5) (Vesicular H(+)/Aspartate-glutamate cotransporter)	S17A5_MOUSE	Q8BN82	Slc17a5	-0.688949	-0.800484	0.111535	+	+		18.3168	18.1884	18.2907	17.7244	17.4358	17.5688	17.5334	17.409	17.4521	4	4	4	9.2	9.2	9.2	51.3	0	70.226	167760000	4	2.76689	0.0133804	-0.688949	-7.47716	3.93365	0.00399933	-0.800484	-14.9535	0.541176	0.999541	0.111535	1.22546
Alpha- and gamma-adaptin-binding protein p34	AAGAB_MOUSE	Q8R2R3	Aagab	-0.686636	-0.707428	0.0207926	+	+		14.8319	14.6405	14.8404	13.929	14.0943	14.2296	14.1736	14.0108	14.0061	2	2	2	15.5	15.5	15.5	34.51	0	25.418	22151000	2	2.49314	0.0183231	-0.686636	-6.31687	2.93593	0.0110839	-0.707428	-8.28435	0.0707118	0.999541	0.0207926	0.202041
FYVE, RhoGEF and PH domain-containing protein 2	FGD2_MOUSE	Q8BY35	Fgd2	-0.686563	-0.791892	0.105329	+	+		16.9336	16.8217	16.937	16.2071	16.094	16.3314	16.1734	16.0455	16.0977	7	7	7	13.1	13.1	13.1	74.633	0	47.592	277000000	8	3.02995	0.0105314	-0.686563	-8.76668	3.93199	0.00399933	-0.791892	-14.939	0.605506	0.999541	0.105329	1.35111
Heme-binding protein 1 (p22HBP)	HEBP1_MOUSE	Q9R257	Hebp1	-0.685123	-0.799844	0.114721	+	+		16.5403	16.6071	16.9043	16.0587	15.8746	16.0631	15.717	15.864	16.0712	3	3	3	15.8	15.8	15.8	21.067	0	28.901	65042000	5	2.23156	0.025856	-0.685123	-5.35465	2.20552	0.0270091	-0.799844	-5.26581	0.405108	0.999541	0.114721	0.955458
Major facilitator superfamily domain-containing protein 10 (Tetracycline transporter-like protein)	MFS10_MOUSE	Q9D2V8	Mfsd10	-0.684561	-0.699959	0.015398	+	+		17.5194	17.5329	17.2762	16.7084	16.8568	16.7097	16.993	16.701	16.5346	4	4	4	11.4	11.4	11.4	49.369	0	23.384	111230000	4	2.67442	0.0147487	-0.684561	-7.06601	1.94376	0.0385945	-0.699959	-4.43446	0.0365429	0.999541	0.015398	0.107861
Protein disulfide-isomerase A6 (EC 5.3.4.1) (Thioredoxin domain-containing protein 7)	PDIA6_MOUSE	Q922R8	Pdia6	-0.682786	-0.649686	-0.0331008	+	+		21.7829	21.7132	21.7993	21.0706	21.0987	21.0779	21.0493	21.1126	21.1846	14	14	14	39.5	39.5	39.5	48.1	0	113.18	7205600000	31	4.7936	0.00217635	-0.682786	-24.6462	3.79336	0.00435836	-0.649686	-13.7753	0.342694	0.999541	-0.0331008	-0.827902
Signal transducer and activator of transcription 3 (Acute-phase response factor)	STAT3_MOUSE	P42227	Stat3	-0.679316	-0.720877	0.0415611	+	+		19.0063	19.0567	19.0235	18.3263	18.3887	18.3336	18.3809	18.2658	18.2772	13	13	13	21.1	21.1	21.1	83.125	0	123.22	359020000	15	4.98807	0.0019486	-0.679316	-27.5807	4.27647	0.00343821	-0.720877	-18.2598	0.427185	0.999541	0.0415611	0.999882
Phospholipid scramblase 1 (PL scramblase 1) (Ca(2+)-dependent phospholipid scramblase 1) (Transplantability-associated protein 1) (NOR1) (TRA1)	PLS1_MOUSE	Q9JJ00	Plscr1	-0.679177	-0.795871	0.116695	+	+		15.6129	15.5829	15.7321	15.0799	14.7179	15.0924	14.7792	14.819	14.942	2	2	2	4.3	4.3	4.3	35.914	0.0031804	10.989	22980000	2	2.18174	0.0277695	-0.679177	-5.18567	3.54362	0.00573363	-0.795871	-11.8958	0.369294	0.999541	0.116695	0.88266
Calcium/calmodulin-dependent protein kinase type 1 (EC 2.7.11.17) (CaM kinase I) (CaM-KI) (CaM kinase I alpha) (CaMKI-alpha)	KCC1A_MOUSE	Q91YS8	Camk1	-0.678635	-0.567387	-0.111249	+	+		18.4976	18.5515	18.4022	17.8496	17.8634	17.7024	18.0193	17.8234	17.9064	8	8	6	35.3	35.3	27.8	41.624	0	74.049	415770000	10	3.25821	0.00797443	-0.678635	-10.0474	2.86228	0.0120327	-0.567387	-7.92347	0.656818	0.999541	-0.111249	-1.45107
Cyclic GMP-AMP synthase (cGAMP synthase) (cGAS) (m-cGAS) (EC 2.7.7.86) (2'3'-cGAMP synthase) (Mab-21 domain-containing protein 1)	CGAS_MOUSE	Q8C6L5	Cgas	-0.678366	-0.570373	-0.107993	+	+		13.765	13.3883	13.5086	12.7612	12.9318	12.9338	12.9363	12.9852	13.0293	2	2	2	4.9	4.9	4.9	58.193	0.00048769	13.04	9523200	2	2.2533	0.0250583	-0.678366	-5.42973	2.12294	0.0301315	-0.570373	-4.99169	0.788679	0.999541	-0.107993	-1.70877
U8 snoRNA-decapping enzyme (EC 3.6.1.62) (IDP phosphatase) (IDPase) (EC 3.6.1.64) (Inosine diphosphate phosphatase) (Nucleoside diphosphate-linked moiety X motif 16) (Nudix motif 16) (m7GpppN-mRNA hydrolase)	NUD16_MOUSE	Q6P3D0	Nudt16	-0.676893	-0.634609	-0.0422837	+	+		16.047	15.815	15.8046	15.1908	15.1933	15.2517	15.2774	15.3623	15.1229	3	3	2	23.1	23.1	17.4	21.825	0	20.998	49474000	4	2.93847	0.0111666	-0.676893	-8.29706	2.41207	0.0205303	-0.634609	-6.00448	0.22715	0.999541	-0.0422837	-0.580484
Guanine nucleotide-binding protein subunit alpha-12 (G alpha-12) (G-protein subunit alpha-12)	GNA12_MOUSE	P27600	Gna12	-0.676519	-0.704503	0.0279846	+	+		17.2995	17.1342	17.3981	16.6514	16.4728	16.6781	16.5891	16.5351	16.5941	4	4	4	9.5	9.5	9.5	44.095	0	25.456	53387000	4	2.59719	0.0161224	-0.676519	-6.73797	3.05254	0.00989808	-0.704503	-8.88634	0.156002	0.999541	0.0279846	0.416788
7-dehydrocholesterol reductase (7-DHC reductase) (EC 1.3.1.21) (Sterol Delta(7)-reductase)	DHCR7_MOUSE	O88455	Dhcr7	-0.673126	-0.547625	-0.1255	+	+		16.2298	16.6023	16.2479	15.6208	15.7156	15.7242	15.8428	15.8147	15.7797	2	2	2	4.7	4.7	4.7	53.918	0	18.712	110640000	4	2.23157	0.025856	-0.673126	-5.35468	1.95416	0.0380122	-0.547625	-4.46549	1.53189	0.999541	-0.1255	-3.3198
Lipopolysaccharide-responsive and beige-like anchor protein (Beige-like protein)	LRBA_MOUSE	Q9ESE1	Lrba	-0.672248	-0.742292	0.0700439	+	+		16.18	16.3076	16.3613	15.6364	15.5034	15.6924	15.6679	15.3665	15.5877	3	3	3	1.7	1.7	1.7	286.45	0	22.604	97415000	3	3.00814	0.0106441	-0.672248	-8.65257	2.67599	0.0150132	-0.742292	-7.07285	0.263323	0.999541	0.0700439	0.659946
Protein tweety homolog 2 (mTTY2)	TTYH2_MOUSE	Q3TH73	Ttyh2	-0.67208	-0.742249	0.0701698	+	+		15.5523	15.6838	15.5996	14.9649	14.9018	14.9527	14.9267	14.7468	14.9353	2	2	2	4.9	4.9	4.9	59.007	0	16.859	105560000	2	4.00818	0.00406315	-0.67208	-15.6185	3.28975	0.00757176	-0.742249	-10.2374	0.471868	0.999541	0.0701698	1.08895
T-cell-specific surface glycoprotein CD28 (CD antigen CD28)	CD28_MOUSE	P31041	Cd28	-0.671349	-0.652472	-0.0188767	+	+		15.961	16.2746	16.1983	15.4292	15.3653	15.6253	15.5379	15.2552	15.6834	3	3	3	17.9	17.9	17.9	25.243	0	22.316	56773000	3	2.26623	0.0245738	-0.671349	-5.47481	1.84582	0.0447964	-0.652472	-4.14984	0.0434928	0.999541	-0.0188767	-0.127489
Interferon-induced helicase C domain-containing protein 1 (EC 3.6.4.13) (Helicase with 2 CARD domains) (Helicard) (Interferon induced with helicase C domain protein 1) (Melanoma differentiation-associated protein 5) (MDA-5) (RIG-I-like receptor 2) (RLR-2)	IFIH1_MOUSE	Q8R5F7	Ifih1	-0.670205	-0.898226	0.228021	+	+		17.1344	17.1976	16.8664	16.1584	16.4734	16.556	16.3543	16.1185	16.0309	4	4	4	4.3	4.3	4.3	110.84	0	25.782	96178000	4	1.8775	0.0427862	-0.670205	-4.24045	2.51681	0.0179307	-0.898226	-6.41061	0.667524	0.999541	0.228021	1.47192
Macrophage-expressed gene 1 protein (Macrophage gene 1 protein) (Mpg-1) (Perforin-2) (P-2) (Protein MPS1)	MPEG1_MOUSE	A1L314	Mpeg1	-0.670072	-0.756223	0.0861511	+	+		23.1854	23.2897	23.287	22.5968	22.4479	22.7071	22.7111	22.3269	22.4554	15	15	15	23.7	23.7	23.7	78.39	0	152.91	13143000000	46	2.90215	0.0115242	-0.670072	-8.117	2.51585	0.0179456	-0.756223	-6.40679	0.251991	0.999541	0.0861511	0.635281
Hydroxymethylglutaryl-CoA synthase, cytoplasmic (HMG-CoA synthase) (EC 2.3.3.10) (3-hydroxy-3-methylglutaryl coenzyme A synthase)	HMCS1_MOUSE	Q8JZK9	Hmgcs1	-0.66975	-0.585127	-0.0846227	+	+		17.4217	17.3788	17.5786	16.809	16.7942	16.7666	16.8548	16.8863	16.8825	3	3	3	7.7	7.7	7.7	57.568	0	25.024	56533000	5	3.38033	0.00707308	-0.66975	-10.8023	3.16529	0.00875598	-0.585127	-9.5064	2.22169	0.999541	-0.0846227	-5.32082
Gamma-parvin	PARVG_MOUSE	Q9ERD8	Parvg	-0.669591	-0.595306	-0.0742849	+	+		17.56	17.6179	17.5221	16.9554	16.9663	16.7695	16.9993	16.9274	16.9874	5	5	5	16	16	16	37.603	0	35.232	280670000	5	3.18336	0.00863174	-0.669591	-9.60943	4.12336	0.00343821	-0.595306	-16.7033	0.476588	0.999541	-0.0742849	-1.0983
Interferon-activable protein 204 (Ifi-204) (Interferon-inducible protein p204)	IFI4_MOUSE	P0DOV2	Ifi204	-0.669516	-0.697749	0.0282326	+	+		22.0268	22.1331	22.0499	21.2958	21.4649	21.4407	21.4227	21.2751	21.4189	28	28	13	50.2	50.2	23.4	69.437	0	260.85	3668600000	59	3.38312	0.00706425	-0.669516	-10.8202	3.55301	0.00564926	-0.697749	-11.9619	0.146278	0.999541	0.0282326	0.393479
Adenosine kinase (AK) (EC 2.7.1.20) (Adenosine 5'-phosphotransferase)	ADK_MOUSE	P55264	Adk	-0.66632	-0.617008	-0.0493126	+	+		19.3362	19.4144	19.4361	18.752	18.7999	18.6359	18.8329	18.6273	18.8755	7	7	7	27.5	27.5	27.5	38.451	0	54.528	502360000	10	3.50337	0.00639366	-0.66632	-11.617	2.76917	0.0133836	-0.617008	-7.48758	0.210562	0.999541	-0.0493126	-0.543277
Recombining binding protein suppressor of hairless (J kappa-recombination signal-binding protein) (RBP-J kappa)	SUH_MOUSE	P31266	Rbpj	-0.66419	-0.644513	-0.0196768	+	+		17.794	17.9008	17.6708	17.0515	17.2643	17.0573	17.2953	17.0539	17.0829	7	7	7	16.8	16.8	16.8	54.346	0	48.45	203920000	7	2.63118	0.0155337	-0.66419	-6.88068	2.50903	0.0180075	-0.644513	-6.37968	0.0663437	0.999541	-0.0196768	-0.19031
Cytochrome c oxidase subunit 6B1 (Cytochrome c oxidase subunit VIb isoform 1) (COX VIb-1)	CX6B1_MOUSE	P56391	Cox6b1	-0.660021	-0.664663	0.00464122	+	+		20.4909	20.6806	20.8533	19.9839	20.0722	19.9887	19.9711	19.9229	20.1369	6	6	6	53.5	53.5	53.5	10.071	0	42.526	1846200000	9	2.4328	0.0195493	-0.660021	-6.08308	2.24482	0.0256867	-0.664663	-5.40036	0.0218545	0.999541	0.00464122	0.065494
Sorbitol dehydrogenase (SDH) (SORD) (EC 1.1.1.-) (L-iditol 2-dehydrogenase) (EC 1.1.1.14) (Polyol dehydrogenase) (Xylitol dehydrogenase) (XDH) (EC 1.1.1.9)	DHSO_MOUSE	Q64442	Sord	-0.658294	-0.61108	-0.0472145	+	+		20.0695	20.1613	19.9695	19.4216	19.4495	19.3543	19.565	19.4023	19.3998	8	8	8	21.8	21.8	21.8	38.249	0	57.304	831600000	15	3.34639	0.00727293	-0.658294	-10.5873	2.84764	0.012302	-0.61108	-7.85348	0.313711	0.999541	-0.0472145	-0.767444
Huntingtin-interacting protein K (Huntingtin yeast partner K)	HYPK_MOUSE	Q9CR41	Hypk	-0.657338	-0.792879	0.135541	+	+		16.5467	16.9606	16.9423	16.1531	16.1257	16.1987	15.7976	16.1924	16.081	4	4	4	31.8	31.8	31.8	14.679	0	25.79	51049000	5	2.06601	0.0326722	-0.657338	-4.80927	1.94205	0.0386905	-0.792879	-4.42938	0.495024	0.999541	0.135541	1.13474
Guanine deaminase (Guanase) (Guanine aminase) (EC 3.5.4.3) (Guanine aminohydrolase) (GAH)	GUAD_MOUSE	Q9R111	Gda	-0.654291	-0.72662	0.0723292	+	+		17.5604	17.4895	17.573	16.8568	16.8746	16.9286	16.8235	16.8006	16.8189	8	8	8	17.2	17.2	17.2	51.012	0	52.307	158650000	10	4.378	0.00275695	-0.654291	-19.3695	4.95253	0.00307835	-0.72662	-27.0197	1.47628	0.999541	0.0723292	3.1843
NEDD4-like E3 ubiquitin-protein ligase WWP1 (EC 2.3.2.26) (HECT-type E3 ubiquitin transferase WWP1) (WW domain-containing protein 1)	WWP1_MOUSE	Q8BZZ3	Wwp1	-0.653424	-0.730146	0.0767218	+	+		17.8833	17.7395	17.786	17.1558	16.9863	17.3063	17.1667	16.9637	17.0879	8	8	8	12.5	12.5	12.5	104.69	0	54.895	209910000	13	2.5208	0.0178157	-0.653424	-6.42655	3.25691	0.00790473	-0.730146	-10.0396	0.281601	0.999541	0.0767218	0.69933
Transcription initiation factor TFIID subunit 9B (Transcription initiation factor TFIID subunit 9-like) (Transcription-associated factor TAFII31L)	TAF9B_MOUSE	Q6NZA9	Taf9b	-0.652691	-0.540379	-0.112312	+	+		13.6635	13.8521	13.9418	13.2378	13.1557	13.1058	13.1739	13.3978	13.2646	2	2	2	7.6	7.6	7.6	27.172	0.0009311	11.698	8172900	2	2.70633	0.0141653	-0.652691	-7.20559	2.17523	0.0281622	-0.540379	-5.16393	0.67501	0.999541	-0.112312	-1.4865
SAM and SH3 domain-containing protein 3 (SH3 protein expressed in lymphocytes)	SASH3_MOUSE	Q8K352	Sash3	-0.650952	-0.697252	0.0462996	+			18.8592	18.8492	19.2243	18.3653	18.2406	18.3739	18.0318	18.5102	18.2989	6	6	6	28.7	28.7	28.7	41.608	0	60.382	367430000	8	2.1192	0.0302222	-0.650952	-4.97956	1.70395	0.0550451	-0.697252	-3.76017	0.116118	0.999541	0.0462996	0.319428
Isopentenyl-diphosphate Delta-isomerase 1 (EC 5.3.3.2) (Isopentenyl pyrophosphate isomerase 1) (IPP isomerase 1) (IPPI1)	IDI1_MOUSE	P58044	Idi1	-0.650499	-0.493195	-0.157304	+	+		17.7724	18.0468	17.9235	17.3442	17.3778	17.0692	17.6067	17.3371	17.3192	3	3	3	11.5	11.5	11.5	26.289	0	19.015	518030000	5	2.17613	0.0279375	-0.650499	-5.16693	1.80484	0.0475303	-0.493195	-4.03465	0.510928	0.999541	-0.157304	-1.16607
Phospholipase A2 group XV (1-O-acylceramide synthase) (ACS) (LCAT-like lysophospholipase) (LLPL) (EC 3.1.1.5) (Lysophospholipase 3) (Lysosomal phospholipase A and acyltransferase) (EC 2.3.1.-) (EC 3.1.1.32) (EC 3.1.1.4) (Lysosomal phospholipase A2) (LPLA2)	PAG15_MOUSE	Q8VEB4	Pla2g15	-0.648897	-0.700424	0.051527	+	+		19.2286	19.0027	19.1475	18.5116	18.3816	18.5389	18.3334	18.3636	18.5806	5	5	5	15	15	15	47.307	0	40.668	772990000	10	2.86049	0.0119675	-0.648897	-7.9149	2.62601	0.0156713	-0.700424	-6.85878	0.218773	0.999541	0.051527	0.56176
Calcium/calmodulin-dependent protein kinase kinase 2 (CaM-KK 2) (CaM-kinase kinase 2) (CaMKK 2) (EC 2.7.11.17) (Calcium/calmodulin-dependent protein kinase kinase beta) (CaM-KK beta) (CaM-kinase kinase beta) (CaMKK beta)	KKCC2_MOUSE	Q8C078	Camkk2	-0.645918	-0.528416	-0.117501	+			13.9836	13.9342	14.3623	13.3345	13.4643	13.5437	13.4879	13.4565	13.7505	2	2	2	7.8	7.8	7.8	55.516	0	20.027	10652000	2	1.9167	0.0404345	-0.645918	-4.3545	1.48997	0.0781904	-0.528416	-3.21736	0.454722	0.999541	-0.117501	-1.05489
Myosin-3 (Myosin heavy chain 3)	MYH3_MOUSE	P13541	Myh3	-0.645483	-0.751948	0.106465	+	+		17.9925	17.9155	17.8385	17.1449	17.2665	17.3986	17.3303	17.0405	17.1199	6	2	1	2.8	0.6	0.3	223.79	0.0049684	10.794	135700000	2	2.77856	0.0132755	-0.645483	-7.53055	2.82259	0.0126982	-0.751948	-7.73497	0.397187	0.999541	0.106465	0.93944
EH domain-containing protein 1 (PAST homolog 1) (mPAST1)	EHD1_MOUSE	Q9WVK4	Ehd1	-0.643415	-0.683034	0.0396182	+	+		20.6674	20.4851	20.5879	19.9006	19.9503	19.9592	19.8766	19.9815	19.8332	21	20	15	41.6	40.3	33	60.602	0	157.63	1836100000	30	3.49035	0.00647677	-0.643415	-11.5281	3.24016	0.00810104	-0.683034	-9.94011	0.344401	0.999541	0.0396182	0.831435
Ectonucleoside triphosphate diphosphohydrolase 1 (NTPDase 1) (EC 3.6.1.5) (Ecto-ATP diphosphohydrolase 1) (Ecto-ATPDase 1) (Ecto-ATPase 1) (Ecto-apyrase) (Lymphoid cell activation antigen) (CD antigen CD39)	ENTP1_MOUSE	P55772	Entpd1	-0.641809	-0.630192	-0.011617	+	+		20.4693	20.4473	20.6541	19.9183	19.8052	19.9218	19.8344	19.829	20.0168	8	8	8	14.3	14.3	14.3	57.205	0	55.748	1094900000	11	2.96915	0.0109904	-0.641809	-8.45192	2.65829	0.0153419	-0.630192	-6.99638	0.055171	0.999541	-0.011617	-0.15991
N-acylglucosamine 2-epimerase (AGE) (EC 5.1.3.8) (GlcNAc 2-epimerase) (N-acetyl-D-glucosamine 2-epimerase) (Renin-binding protein) (RnBP)	RENBP_MOUSE	P82343	Renbp	-0.63788	-0.653818	0.0159378	+	+		20.263	20.3113	20.1128	19.6611	19.5899	19.5224	19.8377	19.4641	19.4238	15	15	14	29.5	29.5	26.5	49.771	0	96.366	1129400000	17	3.04895	0.0102751	-0.63788	-8.86723	1.97174	0.037067	-0.653818	-4.51829	0.0393113	0.999541	0.0159378	0.115711
NADH dehydrogenase [ubiquinone] 1 beta subcomplex subunit 5, mitochondrial (Complex I-SGDH) (CI-SGDH) (NADH-ubiquinone oxidoreductase SGDH subunit)	NDUB5_MOUSE	Q9CQH3	Ndufb5	-0.635728	-0.682069	0.0463409	+			17.8255	17.5544	17.9899	17.226	17.1466	17.09	16.9142	17.0776	17.3319	4	4	4	21.2	21.2	21.2	21.71	0	25.468	143510000	5	2.0574	0.0330912	-0.635728	-4.78212	1.74901	0.0521867	-0.682069	-3.8812	0.133627	0.999541	0.0463409	0.362754
SH3 domain-binding glutamic acid-rich-like protein	SH3L1_MOUSE	Q9JJU8	Sh3bgrl	-0.63548	-0.545865	-0.0896149	+	+		19.861	20.0636	19.8473	19.3133	19.4374	19.1148	19.404	19.3192	19.4111	10	10	10	77.2	77.2	77.2	12.811	0	85.066	2534900000	24	2.25228	0.0250907	-0.63548	-5.4262	2.70327	0.0144848	-0.545865	-7.19212	0.382681	0.999541	-0.0896149	-0.909986
E3 ubiquitin-protein ligase DTX3L (EC 2.3.2.27) (Protein deltex-3-like) (RING-type E3 ubiquitin transferase DTX3L)	DTX3L_MOUSE	Q3UIR3	Dtx3l	-0.634455	-0.782244	0.147788	+	+		18.7611	18.6024	18.7251	17.9774	18.027	18.1809	17.8438	17.8995	17.9986	10	10	10	20.2	20.2	20.2	83.043	0	90.975	250010000	11	2.90903	0.0114697	-0.634455	-8.15086	3.53688	0.00575454	-0.782244	-11.8487	0.90523	0.999541	0.147788	1.93994
2'-5'-oligoadenylate synthase 1A ((2-5')oligo(A) synthase 1A) (2-5A synthase 1A) (EC 2.7.7.84) (p42 OAS)	OAS1A_MOUSE	P11928	Oas1a	-0.63171	-0.867053	0.235343	+	+		19.9965	19.8507	19.7456	18.9861	19.3226	19.389	19.0966	18.8607	19.0344	8	8	8	25.1	25.1	25.1	42.428	0	67.363	1277400000	13	1.92374	0.0400029	-0.63171	-4.3752	2.98929	0.0105894	-0.867053	-8.555	0.754798	0.999541	0.235343	1.64229
Immunity-related GTPase family M protein 1 (EC 3.6.5.-) (Interferon-inducible GTPase 3) (Interferon-inducible protein 1) (LPS-stimulated RAW 264.7 macrophage protein 47) (LRG-47)	IRGM1_MOUSE	Q60766	Irgm1	-0.630045	-0.821287	0.191242	+	+		18.8066	18.724	18.6941	17.9139	18.1381	18.2826	17.9277	17.8237	18.0094	8	8	8	18.8	18.8	18.8	44.887	0	62.133	454670000	12	2.30323	0.0237845	-0.630045	-5.60539	3.68855	0.0049001	-0.821287	-12.9542	0.730254	0.999541	0.191242	1.59428
MMS19 nucleotide excision repair protein homolog (MET18 homolog) (MMS19-like protein)	MMS19_MOUSE	Q9D071	Mms19	-0.6298	-0.716726	0.0869268	+	+		16.9309	16.919	17.0104	16.3626	16.329	16.2793	16.373	16.0646	16.2725	5	5	5	5.6	5.6	5.6	97.458	0	30.593	62886000	5	4.13081	0.00344149	-0.6298	-16.7759	2.77736	0.0132801	-0.716726	-7.52503	0.389999	0.999541	0.0869268	0.924866
ATP-citrate synthase (EC 2.3.3.8) (ATP-citrate (pro-S-)-lyase) (Citrate cleavage enzyme)	ACLY_MOUSE	Q91V92	Acly	-0.628121	-0.617446	-0.0106754	+	+		21.1613	21.1665	21.2041	20.5578	20.5386	20.5512	20.5649	20.5301	20.5846	25	25	25	26.2	26.2	26.2	119.73	0	168.83	1570800000	32	5.75713	0.00135869	-0.628121	-42.9961	5.10854	0.00307835	-0.617446	-29.5697	0.250098	0.999541	-0.0106754	-0.631143
Renin receptor (ATPase H(+)-transporting lysosomal accessory protein 2) (ATPase H(+)-transporting lysosomal-interacting protein 2) (Renin/prorenin receptor) [Cleaved into: Renin receptor extracellular fragment;Renin receptor cytoplasmic fragment]	RENR_MOUSE	Q9CYN9	Atp6ap2	-0.627837	-0.640804	0.0129668	+	+		17.5475	17.4941	17.4516	16.8373	16.9106	16.8617	16.7388	16.9042	16.9277	6	6	6	20.3	20.3	20.3	39.091	0	42.35	140210000	9	4.23921	0.00304541	-0.627837	-17.8685	3.21091	0.00835847	-0.640804	-9.76848	0.0718481	0.999541	0.0129668	0.205079
Leukocyte elastase inhibitor A (Serine protease inhibitor EIA) (Serpin B1a)	ILEUA_MOUSE	Q9D154	Serpinb1a	-0.626021	-0.693539	0.0675176	+	+		16.2541	16.5861	16.2998	15.7151	15.6592	15.8876	15.6851	15.7489	15.6254	5	5	4	14.2	14.2	12.4	42.574	0	35.581	53328000	5	2.13325	0.0295902	-0.626021	-5.02531	2.49253	0.0183796	-0.693539	-6.31444	0.363994	0.999541	0.0675176	0.871801
ORM1-like protein 3	ORML3_MOUSE	Q9CPZ6	Ormdl3	-0.621904	-0.739277	0.117373	+	+		13.8806	13.8727	13.956	13.2956	13.0524	13.4955	13.1876	13.1919	13.1119	2	2	1	17	17	9.8	17.476	0	35.749	27479000	2	2.04819	0.0335047	-0.621904	-4.75321	4.42443	0.00307835	-0.739277	-19.8988	0.376713	0.999541	0.117373	0.897823
Three-prime repair exonuclease 1 (EC 3.1.11.2) (3'-5' exonuclease TREX1)	TREX1_MOUSE	Q91XB0	Trex1	-0.621429	-0.700923	0.0794945	+	+		19.3971	19.4334	19.3186	18.5862	18.8119	18.8866	18.6721	18.565	18.8091	10	10	10	29.9	29.9	29.9	33.675	0	76.779	466040000	12	2.5252	0.0177681	-0.621429	-6.44415	3.06402	0.00974273	-0.700923	-8.94772	0.278882	0.999541	0.0794945	0.693503
Alpha-L-iduronidase (EC 3.2.1.76)	IDUA_MOUSE	P48441	Idua	-0.61972	-0.800185	0.180465	+	+		15.8761	15.6197	15.6598	15.1684	14.8918	15.2363	15.0038	14.9363	14.815	2	2	2	2.5	2.5	2.5	71.253	0.00070939	12.148	47453000	2	2.02887	0.0342496	-0.61972	-4.69301	2.93033	0.011109	-0.800185	-8.2564	0.690821	0.999541	0.180465	1.51732
NADH dehydrogenase [ubiquinone] 1 alpha subcomplex subunit 3 (Complex I-B9) (CI-B9) (NADH-ubiquinone oxidoreductase B9 subunit)	NDUA3_MOUSE	Q9CQ91	Ndufa3	-0.618458	-0.669787	0.0513287	+	+		15.9524	15.7582	15.8928	15.2195	15.0863	15.4422	15.3158	15.2048	15.0734	2	2	2	21.4	21.4	21.4	9.3308	0.00070905	12.133	59852000	2	2.1901	0.0274294	-0.618458	-5.21373	2.7485	0.0136105	-0.669787	-7.39379	0.153101	0.999541	0.0513287	0.40986
Ras-related protein R-Ras (p23)	RRAS_MOUSE	P10833	Rras	-0.617373	-0.654298	0.0369256	+	+		18.1771	18.1917	18.1421	17.5248	17.5499	17.5842	17.509	17.5384	17.5006	7	7	6	32.1	32.1	27.1	23.764	0	45.16	184090000	9	4.96796	0.0019486	-0.617373	-27.2619	5.40345	0.00307835	-0.654298	-35.06	0.828279	0.999541	0.0369256	1.78683
Ubiquitin carboxyl-terminal hydrolase isozyme L3 (UCH-L3) (EC 3.4.19.12) (Ubiquitin thioesterase L3)	UCHL3_MOUSE	Q9JKB1	Uchl3	-0.614975	-0.616104	0.00112915	+	+		17.2502	17.2773	17.2652	16.6197	16.5993	16.7287	16.7024	16.6626	16.5793	3	3	3	16.5	16.5	16.5	26.151	0	23.28	144960000	4	3.94191	0.00429694	-0.614975	-15.0257	4.11338	0.00343821	-0.616104	-16.6065	0.00684912	0.999541	0.00112915	0.0208645
1,2-dihydroxy-3-keto-5-methylthiopentene dioxygenase (EC 1.13.11.54) (Acireductone dioxygenase (Fe(2+)-requiring)) (ARD) (Fe-ARD) (Membrane-type 1 matrix metalloproteinase cytoplasmic tail-binding protein 1) (MTCBP-1)	MTND_MOUSE	Q99JT9	Adi1	-0.613033	-0.586709	-0.0263233	+			18.2824	18.2707	18.6598	17.9013	17.7066	17.7659	17.7699	17.7066	17.9763	4	4	4	27.4	27.4	27.4	21.523	0	27.45	208560000	5	1.92277	0.0400293	-0.613033	-4.37235	1.74544	0.0522748	-0.586709	-3.8715	0.0942416	0.999541	-0.0263233	-0.263851
Prolyl-tRNA synthetase associated domain-containing protein 1 (PrdX deacylase domain-containing protein 1)	PRXD1_MOUSE	Q9D820	Prorsd1	-0.612353	-0.475619	-0.136734	+	+		16.5067	16.6134	16.5425	15.8563	16.1534	15.8158	16.1699	16.0972	15.9686	4	4	4	37.9	37.9	37.9	18.862	0	29.161	78069000	5	2.27853	0.0242361	-0.612353	-5.51795	2.68977	0.0147835	-0.475619	-7.13287	0.489656	0.999541	-0.136734	-1.12414
Deoxyribonuclease-2-alpha (EC 3.1.22.1) (Acid DNase) (Deoxyribonuclease II alpha) (DNase II alpha) (Lysosomal DNase II)	DNS2A_MOUSE	P56542	Dnase2	-0.612327	-0.592599	-0.0197277	+	+		19.7075	19.8856	19.8544	19.1941	19.1928	19.2236	19.2066	19.1177	19.3454	6	6	6	16.4	16.4	16.4	38.81	0	53.92	704730000	10	3.40652	0.00688638	-0.612327	-10.971	2.63236	0.0156543	-0.592599	-6.88566	0.106125	0.999541	-0.0197277	-0.294252
Secretory carrier-associated membrane protein 4 (SC4) (Secretory carrier membrane protein 4)	SCAM4_MOUSE	Q9JKV5	Scamp4	-0.61058	-0.609329	-0.00125186	+	+		17.1992	17.2194	16.9703	16.5394	16.5112	16.5065	16.6676	16.5292	16.3641	2	2	2	8.3	8.3	8.3	25.342	0.0002624	15.596	1175700000	4	2.79004	0.0131923	-0.61058	-7.58336	2.16714	0.0284379	-0.609329	-5.137	0.00464205	0.999541	-0.00125186	-0.0141763
Acetyl-CoA acetyltransferase, mitochondrial (EC 2.3.1.9) (Acetoacetyl-CoA thiolase)	THIL_MOUSE	Q8QZT1	Acat1	-0.60881	-0.616189	0.0073789	+	+		20.6241	20.6108	20.7132	20.12	19.9882	20.0134	20.0507	20.0029	20.0459	11	11	11	29	29	29	44.816	0	90.255	1371800000	18	3.52862	0.00628379	-0.60881	-11.7911	4.18651	0.00343821	-0.616189	-17.3289	0.0592009	0.999541	0.0073789	0.170942
Nucleoside diphosphate kinase B (NDK B) (NDP kinase B) (EC 2.7.4.6) (Histidine protein kinase NDKB) (EC 2.7.13.3) (P18) (nm23-M2)	NDKB_MOUSE	Q01768	Nme2	-0.605705	-0.733018	0.127313	+			20.9446	20.8465	20.6203	20.188	20.3854	20.0209	20.4013	20.0508	19.7603	10	4	4	55.9	25	25	17.363	0	26.563	2212300000	7	1.88076	0.042594	-0.605705	-4.24987	1.60864	0.0640921	-0.733018	-3.51214	0.234694	0.999541	0.127313	0.597237
Transmembrane protein 104	TM104_MOUSE	Q3TB48	Tmem104	-0.605062	-0.6615	0.0564378	+	+		16.784	16.9061	16.6861	16.1994	16.0631	16.2986	16.2493	16.0284	16.1141	5	5	5	11.1	11.1	11.1	55.838	0	36.71	177120000	6	2.53474	0.0175684	-0.605062	-6.48243	2.73041	0.0138924	-0.6615	-7.31252	0.236761	0.999541	0.0564378	0.60181
Annexin A6 (67 kDa calelectrin) (Annexin VI) (Annexin-6) (Calphobindin-II) (CPB-II) (Chromobindin-20) (Lipocortin VI) (Protein III) (p68) (p70)	ANXA6_MOUSE	P14824	Anxa6	-0.603744	-0.642001	0.0382576	+	+		23.7023	23.5608	23.6633	23.041	23.0599	23.0143	23.0124	22.9398	23.0483	36	36	34	45.8	45.8	43.7	75.884	0	255.11	13627000000	66	3.77786	0.00502562	-0.603744	-13.6508	3.57726	0.00560523	-0.642001	-12.1339	0.481013	0.999541	0.0382576	1.10706
Protein mono-ADP-ribosyltransferase PARP12 (EC 2.4.2.-) (ADP-ribosyltransferase diphtheria toxin-like 12) (ARTD12) (Poly [ADP-ribose] polymerase 12) (PARP-12) (Zinc finger CCCH domain-containing protein 1)	PAR12_MOUSE	Q8BZ20	Parp12	-0.603625	-0.625724	0.0220989	+			14.7104	14.8061	14.4325	13.9462	14.0021	14.1899	14.325	14.0314	13.7155	3	3	3	4.9	4.9	4.9	79.916	0	22.074	24075000	3	1.96607	0.0375844	-0.603625	-4.50119	1.3983	0.0905196	-0.625724	-2.99936	0.0393531	0.999541	0.0220989	0.115829
BRISC and BRCA1-A complex member 2 (BRCA1-A complex subunit BRE) (BRCA1/BRCA2-containing complex subunit 45) (Brain and reproductive organ-expressed protein)	BABA2_MOUSE	Q8K3W0	Babam2	-0.603558	-0.638129	0.0345713	+	+		16.8289	16.8445	16.8717	16.2098	16.3789	16.1457	16.2128	16.1293	16.2886	5	5	5	15.4	15.4	15.4	43.544	0	34.558	108050000	9	2.98673	0.0107826	-0.603558	-8.54183	3.74447	0.00467076	-0.638129	-13.3862	0.155088	0.999541	0.0345713	0.414607
Uncharacterized protein KIAA1522	K1522_MOUSE	A2A7S8	Kiaa1522	-0.602042	-0.714044	0.112002	+	+		14.7605	15.0036	14.7409	14.2944	14.0877	14.3168	14.3219	14.1169	13.9241	2	2	2	3	3	3	110.65	0.00051282	14.559	50534000	2	2.24285	0.0254029	-0.602042	-5.39355	2.12768	0.0299163	-0.714044	-5.00711	0.340383	0.999541	0.112002	0.823112
Nucleobindin-2 (DNA-binding protein NEFA) (Prepronesfatin) [Cleaved into: Nesfatin-1]	NUCB2_MOUSE	P81117	Nucb2	-0.601074	-0.628288	0.0272147	+	+		18.8858	18.8475	18.9675	18.2313	18.2737	18.3926	18.2155	18.3003	18.3	9	9	9	27.1	27.1	27.1	50.304	0	67.425	549330000	12	3.25689	0.00797443	-0.601074	-10.0395	3.80657	0.00435836	-0.628288	-13.8823	0.185768	0.999541	0.0272147	0.486637
3-beta-hydroxysteroid-Delta(8),Delta(7)-isomerase (EC 5.3.3.5) (Cholestenol Delta-isomerase) (Delta(8)-Delta(7) sterol isomerase) (D8-D7 sterol isomerase) (Emopamil-binding protein)	EBP_MOUSE	P70245	Ebp	-0.600748	-0.715349	0.1146	+	+		14.0528	14.1415	13.841	13.2402	13.4951	13.4977	13.4569	13.2132	13.2191	2	2	1	10	10	4.3	26.215	0.0049583	10.689	46852000	1	2.08399	0.0317711	-0.600748	-4.86631	2.40109	0.0207731	-0.715349	-5.96316	0.416131	0.999541	0.1146	0.977677
Pro-interleukin-16 [Cleaved into: Interleukin-16 (IL-16) (Lymphocyte chemoattractant factor) (LCF)]	IL16_MOUSE	O54824	Il16	-0.599801	-0.606417	0.00661596	+	+		18.5955	18.6791	18.6179	18.0874	17.8632	18.1426	18.0317	18.0826	17.959	10	10	10	17.5	17.5	17.5	66.471	0	68.364	292860000	13	2.5975	0.0161224	-0.599801	-6.73927	3.80543	0.00435836	-0.606417	-13.8731	0.0238798	0.999541	0.00661596	0.0714103
Sialate O-acetylesterase (EC 3.1.1.53) (Sialic acid-specific 9-O-acetylesterase) (Yolk sac protein 2) [Cleaved into: Sialate O-acetylesterase small subunit;Sialate O-acetylesterase large subunit]	SIAE_MOUSE	P70665	Siae	-0.598305	-0.722111	0.123806	+	+		18.0903	17.8619	17.7519	17.3829	17.2721	17.2543	17.4432	17.0366	17.0581	6	6	6	15.3	15.3	15.3	50.389	0	50.33	293510000	8	2.29243	0.0239022	-0.598305	-5.56704	1.91996	0.0399142	-0.722111	-4.36407	0.376129	0.999541	0.123806	0.896631
CTP synthase 2 (EC 6.3.4.2) (CTP synthetase 2) (CTPsH) (UTP--ammonia ligase 2)	PYRG2_MOUSE	P70303	Ctps2	-0.59796	-0.583111	-0.0148487	+	+		17.3693	17.3377	17.2967	16.7962	16.7241	16.6896	16.8128	16.8048	16.6368	4	3	3	7.5	5.5	5.5	65.514	0	20.645	153830000	5	4.03037	0.00403025	-0.59796	-15.822	3.17122	0.00874187	-0.583111	-9.54012	0.0800878	0.999541	-0.0148487	-0.226942
Cytosolic iron-sulfur assembly component 2B (Mitotic spindle-associated MMXD complex subunit MIP18)	CIA2B_MOUSE	Q9D187	Ciao2b	-0.597245	-0.433947	-0.163298	+			15.0981	15.3729	15.0151	14.5981	14.6148	14.4814	14.9799	14.5398	14.6644	2	2	2	17.2	17.2	17.2	17.667	0	28.867	12753000	2	2.17107	0.0280744	-0.597245	-5.15005	1.20101	0.124818	-0.433947	-2.55533	0.521827	0.999541	-0.163298	-1.1875
V-type proton ATPase subunit d 1 (V-ATPase subunit d 1) (P39) (Physophilin) (V-ATPase 40 kDa accessory protein) (V-ATPase AC39 subunit) (Vacuolar proton pump subunit d 1)	VA0D1_MOUSE	P51863	Atp6v0d1	-0.592929	-0.561038	-0.0318915	+	+		21.1961	21.0975	21.2101	20.5594	20.5615	20.604	20.6148	20.5622	20.6436	11	11	11	31.3	31.3	31.3	40.301	0	75.197	2633300000	17	3.9931	0.00406315	-0.592929	-15.4816	3.71288	0.004865	-0.561038	-13.1405	0.499144	0.999541	-0.0318915	-1.14287
Transforming growth factor-beta receptor-associated protein 1 (TGF-beta receptor-associated protein 1) (TRAP-1) (TRAP1)	TGFA1_MOUSE	Q3UR70	Tgfbrap1	-0.592358	-0.619851	0.0274932	+	+		14.2408	14.1025	14.2184	13.6342	13.6734	13.4771	13.6429	13.4062	13.6531	3	3	3	5.6	5.6	5.6	97.302	0	27.267	17585000	3	2.88553	0.0116329	-0.592358	-8.03585	2.60877	0.0158875	-0.619851	-6.78631	0.0979999	0.999541	0.0274932	0.273521
Endophilin-A2 (Endophilin-2) (SH3 domain protein 2B) (SH3 domain-containing GRB2-like protein 1) (SH3p8)	SH3G1_MOUSE	Q62419	Sh3gl1	-0.589825	-0.671619	0.0817941	+	+		19.8882	19.9475	19.9591	19.3539	19.2051	19.4663	19.2116	19.2833	19.2851	12	12	12	31.2	31.2	31.2	41.518	0	75.593	770250000	17	2.76973	0.0133664	-0.589825	-7.49014	4.48124	0.00307835	-0.671619	-20.5657	0.44233	0.999541	0.0817941	1.03019
Alpha-1,2-mannosyltransferase ALG9 (EC 2.4.1.259) (EC 2.4.1.261) (Dol-P-Man:Man(6)GlcNAc(2)-PP-Dol alpha-1,2-mannosyltransferase) (Dol-P-Man:Man(8)GlcNAc(2)-PP-Dol alpha-1,2-mannosyltransferase)	ALG9_MOUSE	Q8VDI9	Alg9	-0.589659	-0.716084	0.126425	+	+		14.6906	14.7888	14.8076	14.162	14.1683	14.1877	14.0842	13.9894	14.0652	2	2	2	5.2	5.2	5.2	69.56	0	17.05	21085000	2	4.03909	0.00403025	-0.589659	-15.9026	3.98743	0.00379713	-0.716084	-15.4305	1.86959	0.999541	0.126425	4.2177
Ferritin heavy chain (Ferritin H subunit) (EC 1.16.3.1) [Cleaved into: Ferritin heavy chain, N-terminally processed]	FRIH_MOUSE	P09528	Fth1	-0.587953	-0.744034	0.156081	+	+		21.9727	22.0206	21.9976	21.4069	21.3564	21.4638	21.3306	21.146	21.2822	12	12	12	54.9	54.9	54.9	21.066	0	86.944	4706700000	21	4.18461	0.00329092	-0.587953	-17.3097	3.70267	0.00487274	-0.744034	-13.062	1.15832	0.999541	0.156081	2.46321
Acetyl-CoA carboxylase 1 (ACC1) (EC 6.4.1.2) (ACC-alpha) (Acetyl-CoA carboxylase 265)	ACACA_MOUSE	Q5SWU9	Acaca	-0.586675	-0.589084	0.00240898	+	+		18.2487	18.2798	18.2613	17.6368	17.7131	17.6798	17.7107	17.6586	17.6531	16	16	16	8.7	8.7	8.7	265.25	0	112.63	199250000	18	4.78901	0.00217635	-0.586675	-24.5808	5.06361	0.00307835	-0.589084	-28.8118	0.0281801	0.999541	0.00240898	0.0838918
Protein phosphatase 1 regulatory subunit 7 (Protein phosphatase 1 regulatory subunit 22)	PP1R7_MOUSE	Q3UM45	Ppp1r7	-0.585463	-0.647773	0.0623099	+	+		18.535	18.4865	18.5291	17.9412	17.8842	17.9688	17.9188	17.8254	17.8631	10	10	10	30.2	30.2	30.2	41.291	0	73.118	354770000	13	4.43625	0.00263527	-0.585463	-20.0358	4.50162	0.00307835	-0.647773	-20.8103	0.780234	0.999541	0.0623099	1.69218
E3 ubiquitin-protein ligase CBL-B (EC 2.3.2.27) (Casitas B-lineage lymphoma proto-oncogene b) (RING-type E3 ubiquitin transferase CBL-B) (SH3-binding protein CBL-B) (Signal transduction protein CBL-B)	CBLB_MOUSE	Q3TTA7	Cblb	-0.583196	-0.638503	0.0553068	+			17.1645	17.2288	16.7992	16.4324	16.5385	16.472	16.5759	16.4495	16.2515	7	6	5	7.8	7	6.2	109.09	0	41.03	87169000	7	1.87987	0.042649	-0.583196	-4.2473	1.75579	0.051783	-0.638503	-3.8996	0.216513	0.999541	0.0553068	0.556685
Zinc finger protein 22 (Zinc finger protein 422) (Zinc finger protein Krox-25) (Zinc finger protein Krox-26)	ZNF22_MOUSE	Q9ERU3	Znf22	-0.582955	-0.739673	0.156718	+			15.9024	16.0109	15.5697	15.2283	15.3109	15.1949	15.4353	15.1389	14.6897	2	2	2	9.3	9.3	9.3	27.294	0.00048638	12.948	49550000	2	1.881	0.042594	-0.582955	-4.25054	1.3598	0.0955864	-0.739673	-2.91015	0.288486	0.999541	0.156718	0.714045
Mitogen-activated protein kinase kinase kinase kinase 4 (EC 2.7.11.1) (HPK/GCK-like kinase HGK) (MAPK/ERK kinase kinase kinase 4) (MEK kinase kinase 4) (MEKKK 4) (Nck-interacting kinase)	M4K4_MOUSE	P97820	Map4k4	-0.582425	-0.542728	-0.039697	+	+		17.0444	17.0243	17.0297	16.5041	16.432	16.415	16.4338	16.5136	16.5228	11	10	7	9.7	9.2	8	140.6	0	71.699	94814000	12	4.50363	0.00263527	-0.582425	-20.8346	4.32525	0.00343821	-0.542728	-18.7849	0.432448	0.999541	-0.039697	-1.01043
Ragulator complex protein LAMTOR1 (Late endosomal/lysosomal adaptor and MAPK and MTOR activator 1) (Lipid raft adaptor protein p18)	LTOR1_MOUSE	Q9CQ22	Lamtor1	-0.582039	-0.606296	0.024257	+	+		19.0366	18.93	19.1434	18.51	18.2023	18.6516	18.1872	18.5105	18.5934	4	4	4	39.8	39.8	39.8	17.749	0	43.552	330280000	5	1.78532	0.0496451	-0.582039	-3.98054	1.92576	0.0396595	-0.606296	-4.38114	0.0456903	0.999541	0.024257	0.133643
LIM domain-containing protein 2	LIMD2_MOUSE	Q8BGB5	Limd2	-0.581496	-0.598532	0.0170364	+	+		19.0908	18.9991	18.9573	18.3456	18.4064	18.5507	18.3762	18.3946	18.4808	5	5	5	31.2	31.2	31.2	14.237	0	30.797	416740000	7	2.88271	0.0116329	-0.581496	-8.02213	3.52383	0.00579593	-0.598532	-11.7579	0.0879163	0.999541	0.0170364	0.247454
Small nuclear ribonucleoprotein G (snRNP-G) (Sm protein G) (Sm-G) (SmG)	RUXG_MOUSE	P62309	Snrpg	-0.578801	-0.612198	0.0333964	+	+		18.1707	18.1158	18.1355	17.6058	17.4773	17.6024	17.5245	17.5181	17.5428	3	3	3	34.2	34.2	34.2	8.496	0	19.611	193470000	5	3.66853	0.00552977	-0.578801	-12.8028	5.38174	0.00307835	-0.612198	-34.6235	0.318879	0.999541	0.0333964	0.778291
Mitochondrial pyruvate carrier 2 (Brain protein 44)	MPC2_MOUSE	Q9D023	Mpc2	-0.578426	-0.661939	0.0835133	+	+		17.3318	17.0015	17.3734	16.6345	16.6597	16.6772	16.4902	16.5618	16.6688	2	2	2	10.2	10.2	10.2	14.286	0.001145	11.243	101700000	2	2.09117	0.0314969	-0.578426	-4.88924	2.17023	0.0283198	-0.661939	-5.14725	0.715089	0.999541	0.0835133	1.56466
Apoptosis regulator BAX	BAX_MOUSE	Q07813	Bax	-0.577919	-0.515839	-0.0620797	+	+		18.2266	18.4567	18.1627	17.6613	17.7992	17.6518	17.911	17.6923	17.6952	5	5	5	37.5	37.5	37.5	21.394	0	68.963	318660000	7	2.3326	0.0227632	-0.577919	-5.71086	1.96142	0.0375019	-0.515839	-4.48724	0.289527	0.999541	-0.0620797	-0.716264
Synembryn-A (Protein Ric-8A)	RIC8A_MOUSE	Q3TIR3	Ric8a	-0.576775	-0.625314	0.0485395	+	+		17.1779	17.1552	17.0207	16.5113	16.5276	16.5846	16.695	16.4929	16.2901	7	7	7	17.9	17.9	17.9	59.846	0	56.629	151040000	8	3.3658	0.00717144	-0.576775	-10.7098	2.10494	0.031115	-0.625314	-4.93345	0.152329	0.999541	0.0485395	0.408012
Adaptin ear-binding coat-associated protein 2 (NECAP endocytosis-associated protein 2) (NECAP-2)	NECP2_MOUSE	Q9D1J1	Necap2	-0.576241	-0.502062	-0.0741787	+	+		19.2914	19.2682	19.3312	18.7782	18.6892	18.6947	18.8056	18.7958	18.7832	8	8	8	37.2	37.2	37.2	28.598	0	60.802	737560000	14	4.13972	0.00343895	-0.576241	-16.8631	4.86701	0.00307835	-0.502062	-25.7158	1.18224	0.999541	-0.0741787	-2.51466
Methyl-CpG-binding protein 2 (MeCp-2 protein) (MeCp2)	MECP2_MOUSE	Q9Z2D6	Mecp2	-0.575052	-0.633239	0.0581868	+	+		16.9972	16.9649	17.1178	16.5271	16.4194	16.4082	16.2934	16.4864	16.4004	6	6	5	17.1	17.1	15.3	52.307	0	43.706	55144000	5	3.1786	0.00870016	-0.575052	-9.58217	3.02002	0.0102929	-0.633239	-8.71451	0.359448	0.999541	0.0581868	0.862467
Ras-related protein Rap-2b	RAP2B_MOUSE	P61226	Rap2b	-0.574245	-0.659929	0.0856845	+	+		20.4052	20.3642	20.4614	19.9548	19.7132	19.8399	19.7661	19.6973	19.7874	8	8	6	41	41	29.5	20.504	0	60.257	1513300000	12	2.8006	0.0129492	-0.574245	-7.63226	4.13885	0.00343821	-0.659929	-16.8546	0.499898	0.999541	0.0856845	1.14435
Lanosterol synthase (EC 5.4.99.7) (2,3-epoxysqualene--lanosterol cyclase) (Oxidosqualene--lanosterol cyclase) (OSC)	LSS_MOUSE	Q8BLN5	Lss	-0.574174	-0.525256	-0.0489178	+	+		18.0429	18.2283	17.9678	17.5345	17.5581	17.4238	17.7227	17.5509	17.3896	12	12	12	22.4	22.4	22.4	83.14	0	90.063	256520000	12	2.54949	0.0172249	-0.574174	-6.54201	1.88232	0.0422815	-0.525256	-4.25437	0.177365	0.999541	-0.0489178	-0.467135
Cytochrome c oxidase subunit 5B, mitochondrial (Cytochrome c oxidase polypeptide Vb)	COX5B_MOUSE	P19536	Cox5b	-0.573716	-0.424069	-0.149647	+			20.2723	20.4633	20.4107	19.878	19.815	19.7322	19.774	19.9492	20.151	7	7	7	43	43	43	13.813	0	49.547	1367800000	10	2.89653	0.011603	-0.573716	-8.08947	1.58419	0.066948	-0.424069	-3.45018	0.569662	0.999541	-0.149647	-1.28118
Ras-related protein Ral-B	RALB_MOUSE	Q9JIW9	Ralb	-0.572119	-0.668852	0.0967325	+	+		19.3288	19.2987	19.3576	18.7413	18.7059	18.8215	18.7435	18.6208	18.6142	4	4	4	12.1	12.1	12.1	23.349	0	28.452	549000000	6	3.93688	0.00429694	-0.572119	-14.9816	3.91014	0.00404813	-0.668852	-14.7494	0.827344	0.999541	0.0967325	1.78498
Inactive ubiquitin thioesterase OTULINL	OTULL_MOUSE	Q3TVP5	Otulinl	-0.571739	-0.687981	0.116242	+	+		18.2212	18.2482	18.181	17.597	17.6749	17.6633	17.7586	17.4021	17.4258	6	6	6	13.6	13.6	13.6	41.576	0	38.178	250570000	8	4.28602	0.00299236	-0.571739	-18.3615	2.38246	0.0211155	-0.687981	-5.89366	0.421403	0.999541	0.116242	0.988278
Phosphatidate cytidylyltransferase 2 (EC 2.7.7.41) (CDP-DAG synthase 2) (CDP-DG synthase 2) (CDP-diacylglycerol synthase 2) (CDS 2) (CDP-diglyceride pyrophosphorylase 2) (CDP-diglyceride synthase 2) (CTP:phosphatidate cytidylyltransferase 2)	CDS2_MOUSE	Q99L43	Cds2	-0.570035	-0.663352	0.093317	+	+		16.8356	16.9218	16.7488	16.2933	16.3474	16.1554	16.3292	16.141	16.046	3	3	3	8.8	8.8	8.8	51.313	0	45.099	244290000	3	2.77435	0.0133281	-0.570035	-7.51127	2.62063	0.0157051	-0.663352	-6.83611	0.389787	0.999541	0.093317	0.924434
Putative phospholipase B-like 2 (EC 3.1.1.-) (66.3 kDa protein) (76 kDa protein) (p76) (LAMA-like protein 2) (Lamina ancestor homolog 2) (Phospholipase B domain-containing protein 2) [Cleaved into: Putative phospholipase B-like 2 28 kDa form;Putative phospholipase B-like 2 40 kDa form;Putative phospholipase B-like 2 15 kDa form]	PLBL2_MOUSE	Q3TCN2	Plbd2	-0.569405	-0.524672	-0.0447337	+	+		19.5004	19.6491	19.4473	19.0029	19.0083	18.8773	19.0173	18.8621	19.1433	9	9	9	20.2	20.2	20.2	66.289	0	68.735	692380000	14	2.81354	0.0127825	-0.569405	-7.69258	2.18003	0.0279342	-0.524672	-5.17995	0.185851	0.999541	-0.0447337	-0.486828
Serine/threonine-protein kinase 38-like (EC 2.7.11.1) (NDR2 protein kinase) (Nuclear Dbf2-related kinase 2)	ST38L_MOUSE	Q7TSE6	Stk38l	-0.569015	-0.663667	0.0946519	+	+		14.565	14.5007	14.6843	13.9264	14.0841	14.0324	13.862	14.0097	13.8873	3	2	2	6.9	4.5	4.5	53.771	0.00092678	11.573	12564000	2	2.87937	0.0116329	-0.569015	-8.00594	3.14834	0.00899083	-0.663667	-9.41066	0.658664	0.999541	0.0946519	1.45466
High mobility group protein B3 (High mobility group protein 2a) (HMG-2a) (High mobility group protein 4) (HMG-4)	HMGB3_MOUSE	O54879	Hmgb3	-0.566917	-0.607326	0.0404091	+	+		17.2255	17.2053	17.5676	16.8016	16.6951	16.801	16.6674	16.7148	16.7942	3	3	3	13.5	13.5	13.5	23.01	0	22.478	90655000	4	2.00463	0.0353982	-0.566917	-4.61827	2.10359	0.031115	-0.607326	-4.92909	0.324186	0.999541	0.0404091	0.789398
High affinity immunoglobulin epsilon receptor subunit gamma (Fc receptor gamma-chain) (FcRgamma) (Fc-epsilon RI-gamma) (IgE Fc receptor subunit gamma) (FceRI gamma)	FCERG_MOUSE	P20491	Fcer1g	-0.566284	-0.630125	0.0638415	+	+		20.2909	20.1904	20.3828	19.7026	19.5509	19.9118	19.6159	19.7514	19.6065	3	3	3	25.6	25.6	25.6	9.6523	0	28.67	2769900000	7	2.05669	0.0331057	-0.566284	-4.77989	3.01208	0.0104191	-0.630125	-8.67303	0.216656	0.999541	0.0638415	0.557007
Torsin-1A-interacting protein 2	TOIP2_MOUSE	Q8BYU6	Tor1aip2	-0.564667	-0.671948	0.107281	+	+		16.6709	16.5804	16.7265	16.0873	15.9938	16.2027	15.9355	15.9028	16.1237	4	3	3	7.8	5.8	5.8	54.495	0	18.983	56364000	3	2.80275	0.0129345	-0.564667	-7.64227	2.93971	0.0110839	-0.671948	-8.30325	0.513682	0.999541	0.107281	1.17149
Tumor necrosis factor alpha-induced protein 2 (TNF alpha-induced protein 2) (Primary response gene B94 protein)	TNAP2_MOUSE	Q61333	Tnfaip2	-0.564315	-0.596335	0.0320199	+	+		17.5285	17.6742	17.5876	17.0221	17.0563	17.0189	17.0608	17.0371	16.9034	7	7	7	9.3	9.3	9.3	78.101	0	49.06	118670000	9	3.67257	0.00552913	-0.564315	-12.8332	3.11272	0.00943449	-0.596335	-9.21244	0.25183	0.999541	0.0320199	0.634931
Sterol 26-hydroxylase, mitochondrial (EC 1.14.15.15) (5-beta-cholestane-3-alpha,7-alpha,12-alpha-triol 26-hydroxylase) (Cytochrome P-450C27/25) (Cytochrome P450 27) (Sterol 27-hydroxylase) (Vitamin D(3) 25-hydroxylase)	CP27A_MOUSE	Q9DBG1	Cyp27a1	-0.563829	-0.580335	0.0165056	+	+		14.2899	14.1426	13.9781	13.6273	13.5747	13.5171	13.6375	13.5081	13.524	2	2	2	4.3	4.3	4.3	60.719	0.00048239	12.658	5211100	2	2.38532	0.0210764	-0.563829	-5.90429	2.37664	0.0212487	-0.580335	-5.87207	0.116086	0.999541	0.0165056	0.319349
Phosphatidylinositol 4,5-bisphosphate 3-kinase catalytic subunit gamma isoform (PI3-kinase subunit gamma) (PI3K-gamma) (PI3Kgamma) (PtdIns-3-kinase subunit gamma) (EC 2.7.1.153) (Phosphatidylinositol 4,5-bisphosphate 3-kinase 110 kDa catalytic subunit gamma) (PtdIns-3-kinase subunit p110-gamma) (p110gamma) (Phosphoinositide-3-kinase catalytic gamma polypeptide) (Serine/threonine protein kinase PI…	PK3CG_MOUSE	Q9JHG7	Pik3cg	-0.562791	-0.531928	-0.0308622	+	+		18.1889	18.1163	18.3001	17.7189	17.5826	17.6153	17.7271	17.6735	17.6088	10	10	10	10.8	10.8	10.8	126.4	0	72.362	148990000	11	2.94888	0.0110911	-0.562791	-8.34928	2.9557	0.0109546	-0.531928	-8.38367	0.225805	0.999541	-0.0308622	-0.577486
THO complex subunit 4 (Tho4) (Ally of AML-1 and LEF-1) (Aly/REF export factor) (REF1-I) (RNA and export factor-binding protein 1) (Transcriptional coactivator Aly/REF)	THOC4_MOUSE	O08583	Alyref	-0.562314	-0.678794	0.11648	+	+		18.5034	18.4676	18.3775	17.873	17.9003	17.8883	17.8876	17.9418	17.4828	8	8	8	37.3	37.3	37.3	26.94	0	102.55	539040000	6	3.90346	0.00452901	-0.562314	-14.6919	1.97844	0.0366485	-0.678794	-4.53852	0.330821	0.999541	0.11648	0.803241
ATP-dependent 6-phosphofructokinase, liver type (ATP-PFK) (PFK-L) (EC 2.7.1.11) (6-phosphofructokinase type B) (Phosphofructo-1-kinase isozyme B) (PFK-B) (Phosphohexokinase)	PFKAL_MOUSE	P12382	Pfkl	-0.561538	-0.55607	-0.00546773	+	+		18.7823	18.8444	18.5678	18.209	18.1801	18.1207	18.3102	18.1234	18.0926	12	8	6	16	10.4	7.8	85.359	0	60.207	429170000	9	2.51422	0.0179168	-0.561538	-6.40031	2.17204	0.0282573	-0.55607	-5.15328	0.0251602	0.999541	-0.00546773	-0.075138
Plexin-C1 (Virus-encoded semaphorin protein receptor) (CD antigen CD232)	PLXC1_MOUSE	Q9QZC2	Plxnc1	-0.559589	-0.517612	-0.0419769	+	+		17.9732	18.0065	18.0011	17.4309	17.4669	17.4043	17.5192	17.3647	17.5442	11	11	10	9	9	8.4	176.47	0	75.988	121870000	15	4.93853	0.0019486	-0.559589	-26.8019	3.0869	0.00962794	-0.517612	-9.07119	0.287366	0.999541	-0.0419769	-0.711656
AP-2 complex subunit alpha-2 (100 kDa coated vesicle protein C) (Adaptor protein complex AP-2 subunit alpha-2) (Adaptor-related protein complex 2 subunit alpha-2) (Alpha-adaptin C) (Alpha2-adaptin) (Clathrin assembly protein complex 2 alpha-C large chain) (Plasma membrane adaptor HA2/AP2 adaptin alpha C subunit)	AP2A2_MOUSE	P17427	Ap2a2	-0.559347	-0.51007	-0.049277	+	+		19.7855	19.8601	19.7086	19.1902	19.331	19.155	19.3389	19.1994	19.2857	23	14	14	25.7	17.5	17.5	104.02	0	163.54	691000000	16	2.89261	0.0116329	-0.559347	-8.07031	2.98696	0.0105894	-0.51007	-8.54301	0.296514	0.999541	-0.049277	-0.731125
Lysosomal alpha-glucosidase (EC 3.2.1.20) (Acid maltase)	LYAG_MOUSE	P70699	Gaa	-0.55579	-0.592865	0.037075	+	+		18.8621	18.8716	18.9203	18.2968	18.2864	18.4034	18.3482	18.2196	18.3076	10	10	10	13.1	13.1	13.1	106.25	0	78.061	375570000	11	3.7446	0.00527709	-0.55579	-13.3872	3.83481	0.00430541	-0.592865	-14.1137	0.28001	0.999541	0.037075	0.695922
Fibronectin type-III domain-containing protein 3A	FND3A_MOUSE	Q8BX90	Fndc3a	-0.555277	-0.584995	0.0297184	+	+		17.1705	17.1184	17.3556	16.58	16.7186	16.6801	16.6417	16.4917	16.7562	11	11	11	12.6	12.6	12.6	131.96	0	79.195	149050000	11	2.5858	0.0163801	-0.555277	-6.69071	2.292	0.0241908	-0.584995	-5.56551	0.124972	0.999541	0.0297184	0.341458
Interferon-induced, double-stranded RNA-activated protein kinase (EC 2.7.11.1) (Eukaryotic translation initiation factor 2-alpha kinase 2) (eIF-2A protein kinase 2) (Interferon-inducible RNA-dependent protein kinase) (P1/eIF-2A protein kinase) (Protein kinase RNA-activated) (PKR) (Protein kinase R) (Serine/threonine-protein kinase TIK) (Tyrosine-protein kinase EIF2AK2) (EC 2.7.10.2) (p68 kinase)	E2AK2_MOUSE	Q03963	Eif2ak2	-0.555248	-0.777295	0.222048	+	+		19.6312	19.5734	19.5958	18.8001	19.059	19.2756	18.8366	18.7455	18.8865	9	9	9	16.9	16.9	16.9	58.279	0	69.334	428890000	12	1.7958	0.0488766	-0.555248	-4.00953	4.1976	0.00343821	-0.777295	-17.4411	0.706126	0.999541	0.222048	1.54716
Short/branched chain specific acyl-CoA dehydrogenase, mitochondrial (SBCAD) (EC 1.3.8.5) (2-methyl branched chain acyl-CoA dehydrogenase) (2-MEBCAD) (2-methylbutyryl-coenzyme A dehydrogenase) (2-methylbutyryl-CoA dehydrogenase)	ACDSB_MOUSE	Q9DBL1	Acadsb	-0.553733	-0.552976	-0.000756582	+	+		18.1647	18.0825	18.1122	17.6202	17.6055	17.4726	17.6567	17.5746	17.4692	6	6	6	16.7	16.7	16.7	47.874	0	42.167	263900000	7	3.33303	0.0072845	-0.553733	-10.5038	3.13184	0.00920885	-0.552976	-9.3184	0.00344854	0.999541	-0.000756582	-0.0105457
Glycogen [starch] synthase, muscle (EC 2.4.1.11)	GYS1_MOUSE	Q9Z1E4	Gys1	-0.552667	-0.602853	0.0501855	+	+		15.6557	15.711	15.4504	15.2534	14.9658	14.9399	15.039	15.0508	14.9187	3	3	3	6	6	6	83.926	0	18.791	46893000	3	1.90461	0.041072	-0.552667	-4.31909	2.59119	0.0162061	-0.602853	-6.71304	0.174571	0.999541	0.0501855	0.460614
Ethylmalonyl-CoA decarboxylase (EC 4.1.1.94) (Enoyl-CoA hydratase domain-containing protein 1) (Methylmalonyl-CoA decarboxylase) (MMCD)	ECHD1_MOUSE	Q9D9V3	Echdc1	-0.549383	-0.598111	0.0487286	+	+		15.914	15.7448	15.7384	15.3241	15.2175	15.2075	15.1302	15.215	15.2577	3	3	3	12.4	12.4	12.4	32.727	0	23.246	37285000	3	2.88109	0.0116329	-0.549383	-8.01428	3.02025	0.0102929	-0.598111	-8.71572	0.388314	0.999541	0.0487286	0.921442
CXXC motif containing zinc binding protein (UPF0587 protein C1orf123 homolog)	CZIB_MOUSE	Q8BHG2	Czib	-0.547995	-0.511696	-0.0362988	+	+		17.7963	17.9628	17.6777	17.2673	17.3153	17.2102	17.3166	17.2969	17.2881	6	6	6	39.4	39.4	39.4	18.02	0	43.27	116130000	7	2.46876	0.0186659	-0.547995	-6.22149	2.45196	0.0194519	-0.511696	-6.15651	0.503906	0.999541	-0.0362988	-1.15225
DENN domain-containing protein 10 (Protein FAM45A)	DEN10_MOUSE	Q9D8N2	Dennd10	-0.547893	-0.555306	0.00741323	+	+		17.5451	17.51	17.5225	17.0202	17.0428	16.8708	17.0872	16.9441	16.8804	7	7	7	27.2	27.2	27.2	40.42	0	50.991	120110000	9	3.24621	0.00803448	-0.547893	-9.97595	3.06546	0.00974273	-0.555306	-8.95541	0.0306123	0.999541	0.00741323	0.0909035
Ubiquitin/ISG15-conjugating enzyme E2 L6 (EC 2.3.2.23) (E2 ubiquitin-conjugating enzyme L6) (UbcM8) (Ubiquitin carrier protein L6) (Ubiquitin-protein ligase L6)	UB2L6_MOUSE	Q9QZU9	Ube2l6	-0.547179	-0.706717	0.159538	+	+		16.5677	16.4738	16.58	15.8945	15.9072	16.1782	15.7494	15.83	15.9219	2	2	2	9.8	9.8	9.8	17.841	0.0004754	12.279	157770000	2	2.29041	0.0239875	-0.547179	-5.55987	3.52519	0.00579593	-0.706717	-11.7673	0.691309	0.999541	0.159538	1.51827
Ubiquitin conjugation factor E4 A (EC 2.3.2.-)	UBE4A_MOUSE	E9Q735	Ube4a	-0.546722	-0.546137	-0.000584602	+	+		15.3237	15.411	15.223	14.6717	14.8868	14.7591	14.8416	14.8243	14.6534	4	4	4	4.9	4.9	4.9	118.2	0	27.007	27985000	4	2.56473	0.0168487	-0.546722	-6.6041	2.59893	0.0160579	-0.546137	-6.74522	0.00220286	0.999541	-0.000584602	-0.00674598
Cytochrome b-245 chaperone 1 (Essential for reactive oxygen species protein) (Eros)	CYBC1_MOUSE	Q3TYS2	Cybc1	-0.546247	-0.642243	0.0959956	+	+		18.472	18.3486	18.453	18.0222	17.7385	17.8742	17.81	17.6968	17.8402	5	5	5	20.3	20.3	20.3	20.921	0	32.614	230820000	6	2.42084	0.019941	-0.546247	-6.03761	3.41878	0.00650539	-0.642243	-11.0509	0.444247	0.999541	0.0959956	1.03402
GTP-binding protein SAR1b	SAR1B_MOUSE	Q9CQC9	Sar1b	-0.543909	-0.637712	0.0938034	+	+		19.2361	19.0855	19.2128	18.634	18.6778	18.5908	18.6356	18.4855	18.5001	3	3	2	13.6	13.6	9.6	22.382	0	17.491	548320000	4	3.28987	0.00772961	-0.543909	-10.2382	3.16975	0.0087451	-0.637712	-9.53173	0.802998	0.999541	0.0938034	1.73695
Haloacid dehalogenase-like hydrolase domain-containing 5 (Cat eye syndrome critical region protein 5 homolog)	HDHD5_MOUSE	Q91WM2	Hdhd5	-0.541633	-0.588797	0.047164	+	+		15.1086	15.1383	15.1491	14.5206	14.5607	14.6898	14.6568	14.4897	14.483	2	2	2	6.2	6.2	6.2	46.306	0	17.582	27942000	3	3.30391	0.00753669	-0.541633	-10.3239	3.27183	0.00778326	-0.588797	-10.1291	0.243757	0.999541	0.047164	0.617234
TBC1 domain family member 9B	TBC9B_MOUSE	Q5SVR0	Tbc1d9b	-0.541126	-0.583418	0.0422916	+	+		18.6063	18.482	18.4608	17.9937	17.8731	18.059	17.9272	17.9962	17.8755	12	12	12	10.6	10.6	10.6	139.92	0	85.4	216330000	13	2.80098	0.0129492	-0.541126	-7.63401	3.28157	0.0076666	-0.583418	-10.1879	0.260416	0.999541	0.0422916	0.653639
Lysosomal Pro-X carboxypeptidase (EC 3.4.16.2) (Proline carboxypeptidase) (Prolylcarboxypeptidase) (PRCP)	PCP_MOUSE	Q7TMR0	Prcp	-0.538673	-0.609504	0.0708307	+	+		19.2319	18.9933	18.976	18.5315	18.5186	18.5352	18.4917	18.4744	18.4066	7	7	7	13.6	13.6	13.6	55.026	0	43.955	353340000	9	2.54202	0.0173743	-0.538673	-6.51176	2.66888	0.0151602	-0.609504	-7.04204	1.25737	0.999541	0.0708307	2.67897
Tripartite motif-containing protein 14 (PU.1-binding protein)	TRI14_MOUSE	Q8BVW3	Trim14	-0.538671	-0.613087	0.0744165	+	+		19.1197	19.0157	18.983	18.413	18.4782	18.6111	18.4805	18.3655	18.4331	11	11	11	25.9	25.9	25.9	49.64	0	81.723	457550000	16	2.78153	0.0132755	-0.538671	-7.54416	3.49554	0.00600618	-0.613087	-11.5634	0.481361	0.999541	0.0744165	1.10775
H-2 class I histocompatibility antigen, D-37 alpha chain	HA15_MOUSE	P06339	H2-T23	-0.537583	-0.462984	-0.0745996	+	+		16.1487	16.286	16.0842	15.4748	15.7735	15.6579	15.7108	15.671	15.7481	5	3	2	14.8	10.1	6.7	40.875	0	23.514	47222000	5	2.15682	0.028562	-0.537583	-5.10277	2.72526	0.013969	-0.462984	-7.28951	0.34424	0.999541	-0.0745996	-0.831103
Ganglioside-induced differentiation-associated protein 2	GDAP2_MOUSE	Q9DBL2	Gdap2	-0.537382	-0.491949	-0.045433	+	+		17.0259	17.0719	17.0697	16.4927	16.5215	16.5412	16.6148	16.4801	16.5967	9	9	9	27.7	27.7	27.7	56.268	0	95.147	80199000	11	4.89446	0.0019486	-0.537382	-26.1274	3.40814	0.00653081	-0.491949	-10.9815	0.437761	0.999541	-0.045433	-1.02106
TP53-binding protein 1 (53BP1) (p53-binding protein 1) (p53BP1)	TP53B_MOUSE	P70399	Tp53bp1	-0.536698	-0.671045	0.134348	+	+		15.7538	15.7985	15.8743	15.3899	15.2358	15.1908	15.2175	15.0746	15.1213	6	6	6	5	5	5	212.03	0	48.581	25405000	5	2.81292	0.0127825	-0.536698	-7.68966	3.59093	0.00554309	-0.671045	-12.2319	0.848803	0.999541	0.134348	1.82747
Transmembrane and coiled-coil domains protein 1	TMCC1_MOUSE	Q69ZZ6	Tmcc1	-0.536046	-0.509127	-0.026919	+	+		13.9713	14.0914	14.0403	13.4345	13.6076	13.4528	13.5676	13.3613	13.6468	3	3	3	8.9	8.9	8.9	52.921	0	22.235	10848000	3	2.92841	0.0112425	-0.536046	-8.2468	2.28416	0.0244378	-0.509127	-5.53776	0.0950021	0.999541	-0.026919	-0.265812
Rho GTPase-activating protein 30 (Rho-type GTPase-activating protein 30)	RHG30_MOUSE	Q640N3	Arhgap30	-0.53478	-0.599008	0.0642281	+	+		18.4954	18.5385	18.5347	18.0261	17.8759	18.0623	17.9521	18.0515	17.768	14	14	14	16.7	16.7	16.7	119.45	0	107.43	341220000	15	3.09481	0.00977206	-0.53478	-9.11429	2.6862	0.0148372	-0.599008	-7.11727	0.253047	0.999541	0.0642281	0.637589
GDP-fucose protein O-fucosyltransferase 2 (EC 2.4.1.221) (Peptide-O-fucosyltransferase 2) (O-FucT-2)	OFUT2_MOUSE	Q8VHI3	Pofut2	-0.532831	-0.528648	-0.00418282	+	+		17.5574	17.4233	17.5221	17.076	16.8461	16.9821	17.1172	16.9377	16.8619	4	4	4	11	11	11	49.429	0	25.757	83154000	4	2.62221	0.0156633	-0.532831	-6.84276	2.45557	0.0193528	-0.528648	-6.17043	0.0137097	0.999541	-0.00418282	-0.0414477
Thioredoxin-related transmembrane protein 1 (Thioredoxin domain-containing protein 1)	TMX1_MOUSE	Q8VBT0	Tmx1	-0.532782	-0.545431	0.0126489	+	+		17.05	16.8693	17.2615	16.6052	16.4314	16.5459	16.4481	16.5123	16.5841	3	3	3	11.2	11.2	11.2	31.395	0	21.523	200340000	4	1.89371	0.0417539	-0.532782	-4.28734	1.98151	0.0364967	-0.545431	-4.54781	0.0686594	0.999541	0.0126489	0.19654
Protein mono-ADP-ribosyltransferase PARP9 (EC 2.4.2.-) (ADP-ribosyltransferase diphtheria toxin-like 9) (ARTD9) (B aggressive lymphoma protein homolog) (Poly [ADP-ribose] polymerase 9) (PARP-9)	PARP9_MOUSE	Q8CAS9	Parp9	-0.532128	-0.582313	0.0501852	+	+		16.1541	16.2276	16.003	15.6393	15.5736	15.5754	15.5457	15.6173	15.4748	4	4	4	8	8	8	75.738	0	32.602	83870000	5	2.80435	0.0129345	-0.532128	-7.64967	2.7669	0.0134292	-0.582313	-7.4772	0.467363	0.999541	0.0501852	1.08001
Nicastrin	NICA_MOUSE	P57716	Ncstn	-0.530422	-0.527857	-0.00256411	+	+		19.3033	19.4142	19.3374	18.7966	18.8102	18.8568	18.7556	18.8237	18.8921	5	5	5	7.5	7.5	7.5	78.491	0	36.498	611580000	11	3.83741	0.0048129	-0.530422	-14.1352	3.29968	0.00747799	-0.527857	-10.298	0.0196674	0.999541	-0.00256411	-0.0590774
Serotransferrin (Transferrin) (Beta-1 metal-binding globulin) (Siderophilin)	TRFE_MOUSE	Q921I1	Tf	-0.528852	-0.467173	-0.0616786	+	+		16.2899	16.3952	16.3709	15.7862	16.006	15.6772	15.895	15.8503	15.9092	10	7	7	17.5	13.5	13.5	76.723	0	49.695	60127000	7	2.18455	0.0276177	-0.528852	-5.19509	3.6715	0.00497952	-0.467173	-12.8252	0.248374	0.999541	-0.0616786	-0.627367
ATP-dependent 6-phosphofructokinase, muscle type (ATP-PFK) (PFK-M) (EC 2.7.1.11) (6-phosphofructokinase type A) (Phosphofructo-1-kinase isozyme A) (PFK-A) (Phosphohexokinase)	PFKAM_MOUSE	P47857	Pfkm	-0.528322	-0.559377	0.0310551	+	+		16.4518	16.4879	16.3979	15.9169	16.0088	15.827	16.1281	15.8215	15.7099	9	5	5	13.7	8.8	8.8	85.268	0	41.258	33852000	5	3.07533	0.010008	-0.528322	-9.00856	1.92498	0.0396595	-0.559377	-4.37885	0.0808697	0.999541	0.0310551	0.229002
6-pyruvoyl tetrahydrobiopterin synthase (PTP synthase) (PTPS) (EC 4.2.3.12)	PTPS_MOUSE	Q9R1Z7	Pts	-0.526113	-0.634968	0.108856	+	+		15.4941	15.3762	15.5576	14.9632	14.8558	15.0305	14.8679	14.7165	14.9385	2	2	2	9.7	9.7	9.7	16.188	0	17.114	30146000	2	2.69415	0.0143985	-0.526113	-7.15204	2.77825	0.0132776	-0.634968	-7.52912	0.585855	0.999541	0.108856	1.31279
Protein THEMIS2 (Induced by contact to basement membrane 1 protein) (Protein ICB-1) (Thymocyte-expressed molecule involved in selection protein 2)	THMS2_MOUSE	Q91YX0	Themis2	-0.525497	-0.484931	-0.0405668	+			19.0488	19.0403	18.8967	18.3955	18.4184	18.5954	18.2951	18.6882	18.5478	11	11	11	19.6	19.6	19.6	74.377	0	98.654	347600000	17	2.55314	0.0171532	-0.525497	-6.55685	1.74661	0.052205	-0.484931	-3.87467	0.112035	0.999541	-0.0405668	-0.309182
ADP-ribosylation factor-like protein 6-interacting protein 1 (ARL-6-interacting protein 1) (Aip-1) (Protein TBX2)	AR6P1_MOUSE	Q9JKW0	Arl6ip1	-0.524965	-0.58566	0.0606956	+	+		18.0424	17.8852	17.8465	17.3882	17.3672	17.4438	17.4039	17.3174	17.2957	2	2	2	6.9	6.9	6.9	23.437	0.00093392	11.796	562460000	3	2.91708	0.0113751	-0.524965	-8.19058	2.99089	0.0105803	-0.58566	-8.56327	0.687134	0.999541	0.0606956	1.51013
Histone H1.3 (H1 VAR.4) (H1d)	H13_MOUSE	P43277	H1-3	-0.524719	-0.531787	0.007068	+	+		25.3055	25.2254	25.5427	24.9432	24.7294	24.8269	24.7343	24.8303	24.9137	16	16	3	45.2	45.2	12.2	22.099	0	113.31	68120000000	84	2.00559	0.0353498	-0.524719	-4.6212	2.09561	0.0314066	-0.531787	-4.90346	0.0294753	0.999541	0.007068	0.0876299
Nuclear transcription factor Y subunit beta (CAAT box DNA-binding protein subunit B) (Nuclear transcription factor Y subunit B) (NF-YB)	NFYB_MOUSE	P63139	Nfyb	-0.523621	-0.643328	0.119707	+	+		14.5341	14.6209	14.4978	14.0812	13.972	14.0287	13.8541	13.9911	13.8776	2	2	2	8.2	8.2	8.2	22.787	0	17.282	14090000	3	3.38804	0.00703235	-0.523621	-10.8517	3.4886	0.00602143	-0.643328	-11.5162	1.0664	0.999541	0.119707	2.269
Acid ceramidase (AC) (ACDase) (Acid CDase) (EC 3.5.1.23) (Acylsphingosine deacylase) (N-acylethanolamine hydrolase ASAH1) (EC 3.5.1.-) (N-acylsphingosine amidohydrolase) [Cleaved into: Acid ceramidase subunit alpha;Acid ceramidase subunit beta]	ASAH1_MOUSE	Q9WV54	Asah1	-0.521135	-0.577953	0.0568186	+	+		22.1278	21.9177	22.1105	21.5355	21.4414	21.6157	21.4514	21.3294	21.6413	13	13	13	22.3	22.3	22.3	44.669	0	92.182	4604500000	35	2.46231	0.018811	-0.521135	-6.19648	2.16	0.0287409	-0.577953	-5.11331	0.212393	0.999541	0.0568186	0.547409
Protein transport protein Sec61 subunit alpha isoform 1 (Sec61 alpha-1)	S61A1_MOUSE	P61620	Sec61a1	-0.521054	-0.566385	0.0453307	+	+		19.1598	19.127	19.1478	18.7291	18.5942	18.5483	18.7093	18.4961	18.5301	6	6	6	10.3	10.3	10.3	52.264	0	41.1	526680000	9	3.15621	0.00899479	-0.521054	-9.45503	2.97363	0.0107745	-0.566385	-8.47477	0.204624	0.999541	0.0453307	0.529829
Y-box-binding protein 1 (YB-1) (CCAAT-binding transcription factor I subunit A) (CBF-A) (DNA-binding protein B) (DBPB) (Enhancer factor I subunit A) (EFI-A) (Nuclease-sensitive element-binding protein 1) (Y-box transcription factor)	YBOX1_MOUSE	P62960	Ybx1	-0.518468	-0.62471	0.106242	+	+		20.5304	20.5084	20.399	19.9912	19.9196	19.9717	19.8526	19.8672	19.8439	11	11	7	40.7	40.7	33.5	35.73	0	139.82	1740700000	23	3.45568	0.00661357	-0.518468	-11.2945	3.95777	0.00392997	-0.62471	-15.1656	2.04322	0.999541	0.106242	4.73768
VPS35 endosomal protein sorting factor-like	VP35L_MOUSE	Q8BWQ6	Vps35l	-0.517498	-0.478532	-0.0389665	+	+		19.2284	19.2884	19.2867	18.8029	18.7936	18.6544	18.9027	18.6409	18.8243	13	13	13	14.6	14.6	14.6	109.08	0	89.077	369230000	15	3.24469	0.00803448	-0.517498	-9.96691	2.40491	0.0206923	-0.478532	-5.97751	0.160312	0.999541	-0.0389665	-0.427039
Nuclear autoantigen Sp-100 (Nuclear dot-associated Sp100 protein) (Speckled 100 kDa)	SP100_MOUSE	O35892	Sp100	-0.517083	-0.617966	0.100883	+	+		18.0167	17.9221	17.8958	17.3267	17.3262	17.6305	17.1806	17.3124	17.4876	7	7	7	14.5	14.5	14.5	54.726	0	54.888	215910000	9	2.06221	0.0328424	-0.517083	-4.79728	2.52011	0.0178688	-0.617966	-6.42378	0.304608	0.999541	0.100883	0.748264
Phosphatidylinositol 4,5-bisphosphate 3-kinase catalytic subunit delta isoform (PI3-kinase subunit delta) (PI3K-delta) (PI3Kdelta) (PtdIns-3-kinase subunit delta) (EC 2.7.1.153) (Phosphatidylinositol 4,5-bisphosphate 3-kinase 110 kDa catalytic subunit delta) (PtdIns-3-kinase subunit p110-delta) (p110delta)	PK3CD_MOUSE	O35904	Pik3cd	-0.515683	-0.463389	-0.0522938	+	+		16.3383	16.3587	16.158	15.7052	15.9378	15.665	15.8981	15.6951	15.8717	3	3	3	4.8	4.8	4.8	119.71	0	32.957	69709000	3	2.07941	0.0319922	-0.515683	-4.85174	2.16828	0.0283913	-0.463389	-5.14078	0.188114	0.999541	-0.0522938	-0.492054
Ubiquitin-conjugating enzyme E2 Z (EC 2.3.2.23) (E2 ubiquitin-conjugating enzyme Z) (Uba6-specific E2 conjugating enzyme 1) (Use1) (Ubiquitin carrier protein Z) (Ubiquitin-protein ligase Z)	UBE2Z_MOUSE	Q3UE37	Ube2z	-0.514314	-0.410009	-0.104305	+	+		16.7515	16.7202	16.6531	16.2751	16.3365	15.9703	16.3211	16.2482	16.3254	3	3	3	9	9	9	38.368	0	20.847	106200000	3	1.93212	0.0393	-0.514314	-4.39994	3.36386	0.00691549	-0.410009	-10.6974	0.377515	0.999541	-0.104305	-0.899459
Ras-related GTP-binding protein C (Rag C) (RagC) (EC 3.6.5.-) (GTPase-interacting protein 2) (TIB929)	RRAGC_MOUSE	Q99K70	Rragc	-0.511447	-0.615769	0.104322	+	+		18.4566	18.334	18.4581	18.0105	17.8264	17.8773	17.8565	17.7161	17.8288	6	6	6	24.6	24.6	24.6	44.12	0	72.884	485780000	9	2.76252	0.0134174	-0.511447	-7.45729	3.30943	0.00741529	-0.615769	-10.3578	0.680271	0.999541	0.104322	1.49675
RNA polymerase II subunit A C-terminal domain phosphatase (EC 3.1.3.16) (TFIIF-associating CTD phosphatase)	CTDP1_MOUSE	Q7TSG2	Ctdp1	-0.510952	-0.465664	-0.0452881	+			16.5791	16.8161	16.5502	16.1204	16.2763	16.0159	16.3605	16.0856	16.1023	7	7	7	8.5	8.5	8.5	104.55	0	41.932	89819000	8	1.97028	0.0373579	-0.510952	-4.51387	1.71929	0.0541207	-0.465664	-3.80109	0.143906	0.999541	-0.0452881	-0.387753
Dihydropyrimidinase-related protein 2 (DRP-2) (Unc-33-like phosphoprotein 2) (ULIP-2)	DPYL2_MOUSE	O08553	Dpysl2	-0.510929	-0.51944	0.00851123	+	+		22.2923	22.0619	22.1668	21.5413	21.6947	21.7522	21.6561	21.7596	21.547	23	23	20	53.1	53.1	47.7	62.277	0	214.67	5822000000	48	2.29491	0.0238878	-0.510929	-5.57581	2.33972	0.0225736	-0.51944	-5.73669	0.0326734	0.999541	0.00851123	0.0968192
Voltage-gated potassium channel subunit beta-2 (EC 1.1.1.-) (K(+) channel subunit beta-2) (Kv-beta-2) (Neuroimmune protein F5)	KCAB2_MOUSE	P62482	Kcnab2	-0.510541	-0.549878	0.0393365	+	+		20.0115	20.0371	20.0164	19.5436	19.4943	19.4955	19.4921	19.4394	19.484	9	9	9	25.1	25.1	25.1	41.021	0	63.583	620250000	15	5.03346	0.0019486	-0.510541	-28.314	5.1509	0.00307835	-0.549878	-30.3024	0.786849	0.999541	0.0393365	1.70517
SUN domain-containing protein 2 (Protein unc-84 homolog B) (Sad1/unc-84 protein-like 2)	SUN2_MOUSE	Q8BJS4	Sun2	-0.51052	-0.478076	-0.032444	+	+		19.2612	19.296	19.2661	18.8179	18.7484	18.7254	18.8311	18.8375	18.7204	13	13	12	23.7	23.7	22.6	78.178	0	97.084	522090000	20	4.16391	0.0033722	-0.51052	-17.1024	3.57176	0.00560523	-0.478076	-12.0946	0.276814	0.999541	-0.032444	-0.689062
Coatomer subunit zeta-1 (Zeta-1-coat protein) (Zeta-1 COP)	COPZ1_MOUSE	P61924	Copz1	-0.5105	-0.541252	0.0307515	+	+		19.1048	18.8221	18.9641	18.5059	18.3709	18.4828	18.4535	18.4938	18.32	3	3	3	22.6	22.6	22.6	20.198	0	107.28	389500000	5	2.29335	0.0239022	-0.5105	-5.5703	2.29524	0.0240831	-0.541252	-5.577	0.173721	0.999541	0.0307515	0.458627
Cyclin-dependent kinase 6 (EC 2.7.11.22) (CR2 protein kinase) (CRK2) (Cell division protein kinase 6) (Serine/threonine-protein kinase PLSTIRE)	CDK6_MOUSE	Q64261	Cdk6	-0.51018	-0.461143	-0.0490367	+	+		17.9185	17.9851	17.8633	17.4491	17.4128	17.3744	17.4521	17.4151	17.5162	6	5	5	23	20.6	20.6	37.028	0	38.026	174500000	5	3.60878	0.00584781	-0.51018	-12.361	3.25633	0.00790473	-0.461143	-10.0362	0.600488	0.999541	-0.0490367	-1.34133
Syntaxin-binding protein 1 (Protein unc-18 homolog 1) (Unc18-1) (Protein unc-18 homolog A) (Unc-18A)	STXB1_MOUSE	O08599	Stxbp1	-0.50798	-0.582493	0.0745138	+	+		17.3181	17.2854	17.3412	16.9443	16.8537	16.6228	16.7804	16.6778	16.7391	5	5	5	11.1	11.1	11.1	67.568	0	36.948	72015000	7	2.19573	0.0272729	-0.50798	-5.23269	4.17122	0.00343821	-0.582493	-17.1754	0.302228	0.999541	0.0745138	0.743233
Inhibitor of nuclear factor kappa-B kinase subunit epsilon (I-kappa-B kinase epsilon) (IKK-E) (IKK-epsilon) (IkBKE) (EC 2.7.11.10) (Inducible I kappa-B kinase) (IKK-i)	IKKE_MOUSE	Q9R0T8	Ikbke	-0.507562	-0.531773	0.0242109	+	+		14.0984	14.0484	13.9144	13.3877	13.5388	13.6121	13.4433	13.4916	13.531	3	2	2	4.7	3.5	3.5	80.952	0.00050839	14.255	15090000	2	2.38601	0.0210693	-0.507562	-5.90683	3.0342	0.0101244	-0.531773	-8.78904	0.125216	0.999541	0.0242109	0.342061
Ceroid-lipofuscinosis neuronal protein 5 homolog (Protein CLN5) [Cleaved into: Ceroid-lipofuscinosis neuronal protein 5 homolog, secreted form]	CLN5_MOUSE	Q3UMW8	Cln5	-0.505136	-0.552866	0.0477295	+	+		18.6241	18.5456	18.6601	18.0781	18.073	18.1633	18.0037	17.9907	18.1768	6	6	6	20.8	20.8	20.8	39.329	0	39.556	161760000	8	3.45524	0.00661357	-0.505136	-11.2916	2.88379	0.0117229	-0.552866	-8.02738	0.288918	0.999541	0.0477295	0.714966
TBC1 domain family member 2B	TBD2B_MOUSE	Q3U0J8	Tbc1d2b	-0.504377	-0.513795	0.00941785	+	+		15.1421	15.14	14.9501	14.5609	14.6256	14.5326	14.451	14.6959	14.5439	4	4	4	4	4	4	109.95	0	25.249	38342000	4	2.72185	0.0139021	-0.504377	-7.27435	2.23713	0.0258588	-0.513795	-5.3738	0.041948	0.999541	0.00941785	0.123149
Proteasome subunit beta type-10 (EC 3.4.25.1) (Low molecular mass protein 10) (Macropain subunit MECl-1) (Multicatalytic endopeptidase complex subunit MECl-1) (Proteasome MECl-1) (Proteasome subunit beta-2i)	PSB10_MOUSE	O35955	Psmb10	-0.501807	-0.574153	0.0723457	+	+		18.9917	18.8918	18.8355	18.2913	18.4961	18.4262	18.3009	18.3656	18.3301	4	4	4	15	15	15	29.063	0	30.104	589450000	8	2.57545	0.0165792	-0.501807	-6.64806	3.50536	0.00594019	-0.574153	-11.6306	0.502617	0.999541	0.0723457	1.14971
Bleomycin hydrolase (BH) (BLM hydrolase) (BMH) (EC 3.4.22.40)	BLMH_MOUSE	Q8R016	Blmh	-0.501366	-0.466632	-0.0347335	+	+		20.5034	20.4793	20.5473	20.0664	20.0802	19.8794	20.1962	19.9129	20.0211	7	7	7	18	18	18	52.511	0	43.811	842850000	8	2.74981	0.0135662	-0.501366	-7.39967	2.27235	0.0248161	-0.466632	-5.49622	0.120782	0.999541	-0.0347335	-0.331063
Nectin-2 (Herpes virus entry mediator B) (Herpesvirus entry mediator B) (HveB) (Murine herpes virus entry protein B) (mHveB) (Nectin cell adhesion molecule 2) (Poliovirus receptor homolog) (Poliovirus receptor-related protein 2) (CD antigen CD112)	NECT2_MOUSE	P32507	Nectin2	-0.501104	-0.3463	-0.154804	+	+		13.6132	13.4418	13.7049	13.0749	13.1007	13.081	13.3024	13.219	13.1996	2	2	2	9.2	9.2	9.2	50.779	0	19.563	10466000	2	2.53101	0.0176701	-0.501104	-6.46745	1.84852	0.0445952	-0.3463	-4.15751	2.05194	0.999541	-0.154804	-4.76498
Zinc transporter 1 (ZnT-1) (Solute carrier family 30 member 1)	ZNT1_MOUSE	Q60738	Slc30a1	-0.501005	-0.499465	-0.00154082	+	+		16.1627	16.2082	16.1122	15.6654	15.653	15.6616	15.5977	15.6412	15.7458	3	3	3	8.9	8.9	8.9	54.716	0	19.438	36832000	3	4.24333	0.00304541	-0.501005	-17.9113	3.18323	0.00863901	-0.499465	-9.60866	0.0115246	0.999541	-0.00154082	-0.0349255
Polyphosphoinositide phosphatase (EC 3.1.3.-) (Phosphatidylinositol 3,5-bisphosphate 5-phosphatase) (SAC domain-containing protein 3)	FIG4_MOUSE	Q91WF7	Fig4	-0.499598	-0.495758	-0.00384013	+			15.7509	15.9242	15.841	15.3108	15.4459	15.2606	15.582	15.24	15.2069	3	3	3	3.6	3.6	3.6	103.45	0	17.124	44549000	3	2.58717	0.0163523	-0.499598	-6.69641	1.72476	0.0537284	-0.495758	-3.81574	0.00957514	0.999541	-0.00384013	-0.0290802
RNA-binding protein with serine-rich domain 1	RNPS1_MOUSE	Q99M28	Rnps1	-0.49637	-0.526333	0.0299625	+	+		17.6776	17.5163	17.7227	17.2395	17.132	17.056	17.0303	17.1804	17.1268	3	3	3	19.1	19.1	19.1	31.709	0	29.094	119520000	3	2.42085	0.019941	-0.49637	-6.03767	2.63115	0.0156543	-0.526333	-6.88053	0.163356	0.999541	0.0299625	0.434248
Myosin light chain kinase, smooth muscle (MLCK) (smMLCK) (EC 2.7.11.18) (Kinase-related protein) (KRP) (Telokin) [Cleaved into: Myosin light chain kinase, smooth muscle, deglutamylated form]	MYLK_MOUSE	Q6PDN3	Mylk	-0.494658	-0.396917	-0.0977414	+	+		16.822	16.7841	16.7047	16.2426	16.3695	16.2148	16.4717	16.3218	16.3265	2	2	2	0.7	0.7	0.7	212.92	0.00093305	11.783	116530000	1	2.96007	0.0110465	-0.494658	-8.40579	2.56388	0.0167822	-0.396917	-6.60063	0.644622	0.999541	-0.0977414	-1.42731
Inositol monophosphatase 2 (IMP 2) (IMPase 2) (EC 3.1.3.25) (Inositol-1(or 4)-monophosphatase 2) (Myo-inositol monophosphatase A2)	IMPA2_MOUSE	Q91UZ5	Impa2	-0.492403	-0.423109	-0.069294	+	+		16.1885	16.2581	16.4026	15.8222	15.7942	15.7556	15.8563	15.8865	15.8371	5	5	5	15.9	15.9	15.9	31.716	0	35.072	68794000	5	2.76519	0.0134064	-0.492403	-7.46943	2.54997	0.0171075	-0.423109	-6.54395	1.34675	0.999541	-0.069294	-2.88021
Eukaryotic translation initiation factor 4H (eIF-4H) (Williams-Beuren syndrome chromosomal region 1 protein homolog)	IF4H_MOUSE	Q9WUK2	Eif4h	-0.49191	-0.501273	0.00936381	+	+		20.3374	20.332	20.2545	19.8229	19.7657	19.8596	19.792	19.9072	19.7208	7	7	1	30.2	30.2	2.4	27.341	0	47.38	1018900000	9	3.67619	0.00552913	-0.49191	-12.8605	2.93537	0.0110839	-0.501273	-8.28154	0.0530641	0.999541	0.00936381	0.154111
Dynein light chain 1, cytoplasmic (8 kDa dynein light chain) (DLC8) (Dynein light chain LC8-type 1) (Protein inhibitor of neuronal nitric oxide synthase) (PIN) (mPIN)	DYL1_MOUSE	P63168	Dynll1	-0.490877	-0.455537	-0.0353406	+	+		20.1243	19.9942	20.1671	19.6892	19.6071	19.5167	19.5182	19.6908	19.71	3	2	2	44.9	32.6	32.6	10.366	0	16.999	616710000	3	2.61678	0.0157159	-0.490877	-6.81988	2.32527	0.0231505	-0.455537	-5.6844	0.169529	0.999541	-0.0353406	-0.448799
Bis(5'-nucleosyl)-tetraphosphatase [asymmetrical] (EC 3.6.1.17) (Diadenosine 5',5'''-P1,P4-tetraphosphate asymmetrical hydrolase) (Ap4A hydrolase) (Ap4Aase) (Diadenosine tetraphosphatase) (Nucleoside diphosphate-linked moiety X motif 2) (Nudix motif 2)	AP4A_MOUSE	P56380	Nudt2	-0.490424	-0.506013	0.0155888	+			17.7294	17.7223	17.4644	17.0984	17.1723	17.1741	17.3201	17.1876	16.8903	3	3	3	21.1	21.1	21.1	16.989	0	18.712	195060000	4	2.24723	0.0252783	-0.490424	-5.40868	1.51709	0.0748526	-0.506013	-3.28342	0.0409638	0.999541	0.0155888	0.120376
Secretory carrier-associated membrane protein 2 (Secretory carrier membrane protein 2)	SCAM2_MOUSE	Q9ERN0	Scamp2	-0.488661	-0.59461	0.105948	+	+		19.448	19.4067	19.302	18.8602	18.8424	18.9881	18.8235	18.8632	18.6862	4	4	3	12.5	12.5	10	36.464	0	92.312	1272700000	10	2.82129	0.0126732	-0.488661	-7.72888	3.00085	0.0105536	-0.59461	-8.61472	0.682496	0.999541	0.105948	1.50109
Ubiquitin-40S ribosomal protein S27a (Ubiquitin carboxyl extension protein 80) [Cleaved into: Ubiquitin;40S ribosomal protein S27a]	RS27A_MOUSE	P62983	Rps27a	-0.486655	-0.476812	-0.00984255	+	+		23.3012	23.39	23.3126	22.8543	22.775	22.9145	22.9825	22.8321	22.7587	9	9	9	59.6	59.6	59.6	17.951	0	95.759	22344000000	93	3.23546	0.00807852	-0.486655	-9.91233	2.58015	0.016434	-0.476812	-6.6674	0.0434572	0.999541	-0.00984255	-0.127389
Arylsulfatase A (ASA) (EC 3.1.6.8) (Cerebroside-sulfatase)	ARSA_MOUSE	P50428	Arsa	-0.48488	-0.546682	0.0618019	+	+		17.5618	17.3442	17.4427	16.9569	16.8945	17.0426	16.8374	16.846	17.0252	5	4	4	9.7	8.3	8.3	53.748	0	26.876	98033000	5	2.50572	0.0180222	-0.48488	-6.36653	2.47029	0.0189467	-0.546682	-6.22745	0.342027	0.999541	0.0618019	0.82652
COP9 signalosome complex subunit 5 (SGN5) (Signalosome subunit 5) (EC 3.4.-.-) (Jun activation domain-binding protein 1) (Kip1 C-terminus-interacting protein 2)	CSN5_MOUSE	O35864	Cops5	-0.483846	-0.617282	0.133436	+	+		16.9258	16.8746	16.9307	16.5712	16.2791	16.4293	16.3871	16.2728	16.2193	5	5	4	20.1	20.1	17.1	37.548	0	36.283	112270000	5	2.30543	0.0237186	-0.483846	-5.61325	3.51948	0.00582793	-0.617282	-11.7278	0.612592	0.999541	0.133436	1.36492
Protein ABHD14B (EC 3.-.-.-) (Alpha/beta hydrolase domain-containing protein 14B) (Abhydrolase domain-containing protein 14B) (CCG1-interacting factor B)	ABHEB_MOUSE	Q8VCR7	Abhd14b	-0.482119	-0.397935	-0.0841834	+	+		18.1667	18.2428	18.1379	17.7636	17.7573	17.5801	17.7623	17.6564	17.9348	4	4	4	23.8	23.8	23.8	22.45	0	26.315	206540000	4	2.6847	0.0146107	-0.482119	-7.11073	1.99106	0.035955	-0.397935	-4.57683	0.345429	0.999541	-0.0841834	-0.833562
TBC1 domain family member 17	TBC17_MOUSE	Q8BYH7	Tbc1d17	-0.479962	-0.536165	0.0562032	+	+		17.7672	17.7278	17.888	17.3658	17.2659	17.3114	17.2277	17.188	17.3588	6	6	6	9.3	9.3	9.3	72.859	0	36.528	138000000	7	2.98714	0.0107826	-0.479962	-8.54397	2.79234	0.013048	-0.536165	-7.59402	0.402726	0.999541	0.0562032	0.950647
Calpain-2 catalytic subunit (EC 3.4.22.53) (80 kDa M-calpain subunit) (CALP80) (Calcium-activated neutral proteinase 2) (CANP 2) (Calpain M-type) (Calpain-2 large subunit) (Millimolar-calpain) (M-calpain)	CAN2_MOUSE	O08529	Capn2	-0.476978	-0.487223	0.010245	+	+		21.6128	21.6586	21.7387	21.2277	21.2712	21.0802	21.3077	21.1452	21.0954	22	20	20	33.9	32.6	32.6	79.871	0	207.89	3786500000	39	2.65048	0.0151778	-0.476978	-6.96288	2.5619	0.0168348	-0.487223	-6.59252	0.0403708	0.999541	0.010245	0.118704
AP-2 complex subunit sigma (Adaptor protein complex AP-2 subunit sigma) (Adaptor-related protein complex 2 subunit sigma) (Clathrin assembly protein 2 sigma small chain) (Clathrin coat assembly protein AP17) (Clathrin coat-associated protein AP17) (Plasma membrane adaptor AP-2 17 kDa protein) (Sigma-adaptin 3b) (Sigma2-adaptin)	AP2S1_MOUSE	P62743	Ap2s1	-0.476876	-0.464038	-0.0128384	+	+		19.1014	18.9482	18.9939	18.5244	18.5606	18.528	18.6079	18.532	18.5115	5	5	5	27.5	27.5	27.5	17.018	0	32.236	627760000	9	3.28025	0.007793	-0.476876	-10.1798	2.99495	0.0105536	-0.464038	-8.58418	0.152098	0.999541	-0.0128384	-0.407461
Methanethiol oxidase (MTO) (EC 1.8.3.4) (56 kDa selenium-binding protein) (SBP56) (SP56) (Selenium-binding protein 1)	SBP1_MOUSE	P17563	Selenbp1	-0.476774	-0.43819	-0.0385844	+	+		18.362	18.2434	18.2982	17.79	17.8072	17.876	17.8542	17.8404	17.8945	10	10	10	29.2	29.2	29.2	52.513	0	100.74	268920000	13	3.4171	0.00685392	-0.476774	-11.0399	3.49422	0.00600618	-0.43819	-11.5544	0.553248	0.999541	-0.0385844	-1.24909
Estradiol 17-beta-dehydrogenase 11 (EC 1.1.1.62) (17-beta-hydroxysteroid dehydrogenase 11) (17-beta-HSD 11) (17bHSD11) (17betaHSD11) (17-beta-hydroxysteroid dehydrogenase XI) (17-beta-HSD XI) (17betaHSDXI) (Dehydrogenase/reductase SDR family member 8)	DHB11_MOUSE	Q9EQ06	Hsd17b11	-0.476085	-0.472378	-0.00370661	+	+		20.262	20.2777	20.1902	19.8377	19.7904	19.6735	19.8293	19.7088	19.7747	11	11	11	39.6	39.6	39.6	32.88	0	75.043	1405900000	21	2.98739	0.0107826	-0.476085	-8.54523	3.36949	0.00690138	-0.472378	-10.7332	0.0206073	0.999541	-0.00370661	-0.0618385
14 kDa phosphohistidine phosphatase (EC 3.9.1.3) (Phosphohistidine phosphatase 1) (PHPT1) (Protein histidine phosphatase) (PHP)	PHP14_MOUSE	Q9DAK9	Phpt1	-0.475709	-0.429584	-0.0461248	+	+		17.3236	17.32	17.425	16.9375	16.9299	16.774	16.9071	16.8607	17.012	4	4	4	40.3	40.3	40.3	13.996	0	29.312	125870000	5	2.77177	0.0133281	-0.475709	-7.49947	2.79549	0.0130028	-0.429584	-7.60859	0.264704	0.999541	-0.0461248	-0.66294
Transmembrane 9 superfamily member 1	TM9S1_MOUSE	Q9DBU0	Tm9sf1	-0.475627	-0.502302	0.0266749	+	+		15.6689	15.6428	15.4646	15.095	15.0988	15.1557	15.2782	14.9654	15.0258	2	2	2	4.3	4.3	4.3	68.927	0.00051361	14.584	42297000	2	2.6789	0.0146893	-0.475627	-7.08546	1.91715	0.0400004	-0.502302	-4.35581	0.0977066	0.999541	0.0266749	0.272769
RNA-binding protein 8A (RNA-binding motif protein 8A) (Ribonucleoprotein RBM8A)	RBM8A_MOUSE	Q9CWZ3	Rbm8a	-0.475055	-0.561008	0.0859528	+	+		18.95	18.8523	18.9693	18.5201	18.3687	18.4577	18.3917	18.4235	18.2734	7	7	2	47.4	47.4	5.8	19.76	0	50.732	482220000	11	2.94777	0.0110937	-0.475055	-8.34373	3.18624	0.0086277	-0.561008	-9.62597	0.608401	0.999541	0.0859528	1.35676
Hereditary hemochromatosis protein homolog	HFE_MOUSE	P70387	Hfe	-0.474155	-0.531942	0.0577869	+	+		18.0742	17.9442	18.2436	17.5667	17.537	17.7359	17.4791	17.553	17.634	5	5	5	13.6	13.6	13.6	40.534	0	32.755	127410000	5	1.94912	0.0383945	-0.474155	-4.45044	2.26	0.0252304	-0.531942	-5.45306	0.308476	0.999541	0.0577869	0.756425
Plectin (PCN) (PLTN) (Plectin-1) (Plectin-6)	PLEC_MOUSE	Q9QXS1	Plec	-0.473313	-0.402567	-0.0707461	+	+		16.5021	16.3531	16.4607	16.0844	15.7714	16.0401	15.9623	16.1414	16.0044	264	2	2	52.9	0.5	0.5	517.28	0	26.478	191060000	2	1.93461	0.0391984	-0.473313	-4.40731	2.3446	0.022399	-0.402567	-5.75443	0.251036	0.999541	-0.0707461	-0.633194
2',3'-cyclic-nucleotide 3'-phosphodiesterase (CNP) (CNPase) (EC 3.1.4.37)	CN37_MOUSE	P16330	Cnp	-0.472661	-0.525315	0.0526543	+	+		18.7589	18.7006	18.8508	18.2192	18.2916	18.3814	18.1978	18.1927	18.3438	11	11	11	30.8	30.8	30.8	44.654	0	87.301	305330000	15	2.74328	0.0135814	-0.472661	-7.37026	2.86779	0.0119697	-0.525315	-7.94996	0.315735	0.999541	0.0526543	0.771696
Protein S100-A13 (S100 calcium-binding protein A13)	S10AD_MOUSE	P97352	S100a13	-0.4726	-0.474096	0.001496	+	+		19.1445	19.2372	19.4831	18.7801	18.8654	18.8016	18.7008	18.8932	18.8485	5	5	5	39.8	39.8	39.8	11.158	0	34.111	999820000	7	1.9773	0.0370302	-0.4726	-4.53508	1.81675	0.0465747	-0.474096	-4.06791	0.00773835	0.999541	0.001496	0.0235499
Tripeptidyl-peptidase 1 (TPP-1) (EC 3.4.14.9) (Lysosomal pepstatin-insensitive protease) (LPIC) (Tripeptidyl aminopeptidase) (Tripeptidyl-peptidase I) (TPP-I)	TPP1_MOUSE	O89023	Tpp1	-0.47109	-0.501177	0.0300878	+	+		20.0818	19.7816	20.0048	19.4215	19.5203	19.5131	19.4819	19.4724	19.4103	5	5	5	12.3	12.3	12.3	61.341	0	39.8	1771100000	12	2.10548	0.0308484	-0.47109	-4.93519	2.24545	0.0256767	-0.501177	-5.40254	0.31624	0.999541	0.0300878	0.772756
Proteasome subunit beta type-2 (EC 3.4.25.1) (Macropain subunit C7-I) (Multicatalytic endopeptidase complex subunit C7-I) (Proteasome component C7-I)	PSB2_MOUSE	Q9R1P3	Psmb2	-0.469038	-0.513807	0.0447687	+	+		18.4698	18.253	18.4146	17.914	17.9073	17.9089	17.9668	17.7967	17.8326	5	5	5	26.9	26.9	26.9	22.906	0	35.911	489660000	11	2.70685	0.0141653	-0.469038	-7.20789	2.45822	0.0193351	-0.513807	-6.18068	0.360224	0.999541	0.0447687	0.86406
Apoptosis-associated speck-like protein containing a CARD (mASC) (PYD and CARD domain-containing protein)	ASC_MOUSE	Q9EPB4	Pycard	-0.468665	-0.448094	-0.0205708	+	+		19.996	20.0088	20.121	19.5319	19.5701	19.6177	19.5027	19.6662	19.6126	9	9	9	60.6	60.6	60.6	21.458	0	85.546	1521500000	20	3.25113	0.00799998	-0.468665	-10.0052	2.70102	0.0145352	-0.448094	-7.18221	0.140672	0.999541	-0.0205708	-0.37992
Enhancer of rudimentary homolog (Mer)	ERH_MOUSE	P84089	Erh	-0.464236	-0.269054	-0.195182	+			19.3614	19.6943	19.6601	19.1077	19.1898	19.0255	19.345	19.2302	19.3335	7	7	7	60.6	60.6	60.6	12.259	0	81.22	890560000	11	1.79446	0.0489235	-0.464236	-4.0058	1.13112	0.140882	-0.269054	-2.40517	1.50791	0.999541	-0.195182	-3.26098
Calnexin	CALX_MOUSE	P35564	Canx	-0.462807	-0.511022	0.0482146	+	+		23.0058	22.8483	23.1581	22.5918	22.4653	22.5666	22.3882	22.4804	22.6105	28	28	28	39.6	39.6	39.6	67.277	0	209.04	8623400000	82	2.04741	0.0335062	-0.462807	-4.75078	2.01025	0.0349137	-0.511022	-4.63552	0.254811	0.999541	0.0482146	0.64144
Magnesium-dependent phosphatase 1 (MDP-1) (EC 3.1.3.-) (EC 3.1.3.48)	MGDP1_MOUSE	Q9D967	Mdp1	-0.461445	-0.503506	0.0420615	+	+		17.2552	17.2854	17.1664	16.8431	16.6733	16.8061	16.8097	16.7542	16.6325	5	5	5	36	36	36	18.582	0	35.915	189350000	6	2.7405	0.013621	-0.461445	-7.35772	2.86705	0.0119697	-0.503506	-7.94644	0.22356	0.999541	0.0420615	0.572475
Tyrosine-protein kinase Lyn (EC 2.7.10.2) (V-yes-1 Yamaguchi sarcoma viral related oncogene homolog) (p53Lyn) (p56Lyn)	LYN_MOUSE	P25911	Lyn	-0.460127	-0.497386	0.0372594	+	+		20.5496	20.5426	20.6057	20.116	20.092	20.1095	20.0743	20.0036	20.1279	15	15	14	31	31	29.5	56.285	0	107.64	1197000000	19	4.57318	0.00263527	-0.460127	-21.692	3.57037	0.00560523	-0.497386	-12.0847	0.434951	0.999541	0.0372594	1.01544
39S ribosomal protein L18, mitochondrial (L18mt) (MRP-L18)	RM18_MOUSE	Q9CQL5	Mrpl18	-0.458407	-0.493939	0.0355317	+	+		14.7237	14.716	14.6498	14.3629	14.2922	14.0593	14.0193	14.1687	14.4198	2	2	2	11.7	11.7	11.7	20.677	0.00050088	13.727	15974000	2	2.07615	0.0321469	-0.458407	-4.84138	1.84362	0.0448485	-0.493939	-4.14361	0.0847347	0.999541	0.0355317	0.239147
NAD kinase (EC 2.7.1.23) (Poly(P)/ATP NAD kinase)	NADK_MOUSE	P58058	Nadk	-0.458163	-0.407654	-0.0505085	+	+		16.1859	15.9998	15.9509	15.543	15.6944	15.5247	15.6114	15.713	15.5893	3	3	3	8.9	8.9	8.9	48.597	0	23.292	45731000	3	2.16082	0.0284695	-0.458163	-5.116	2.13352	0.029651	-0.407654	-5.02618	0.31315	0.999541	-0.0505085	-0.766264
Protein disulfide-isomerase A4 (EC 5.3.4.1) (Endoplasmic reticulum resident protein 72) (ER protein 72) (ERp-72) (ERp72)	PDIA4_MOUSE	P08003	Pdia4	-0.458049	-0.480332	0.0222836	+	+		21.705	21.5782	21.7571	21.2258	21.2177	21.2227	21.114	21.2403	21.245	24	24	24	38.7	38.7	38.7	71.982	0	187.83	2971200000	33	3.00047	0.0107666	-0.458049	-8.61275	2.66693	0.0152032	-0.480332	-7.03362	0.199688	0.999541	0.0222836	0.518596
TNFAIP3-interacting protein 1 (A20-binding inhibitor of NF-kappa-B activation 1) (ABIN) (ABIN-1) (Nef-associated factor 1) (Naf1) (Virion-associated nuclear shuttling protein) (VAN) (mVAN)	TNIP1_MOUSE	Q9WUU8	Tnip1	-0.456477	-0.527766	0.0712894	+	+		15.7341	15.6392	15.5934	15.1189	15.301	15.1773	15.0072	15.2911	15.0851	4	4	4	9.9	9.9	9.9	67.198	0	37.945	34837000	4	2.59582	0.0161494	-0.456477	-6.73225	2.30159	0.0240157	-0.527766	-5.59955	0.287108	0.999541	0.0712894	0.711105
Serine/threonine-protein phosphatase 6 regulatory subunit 1 (SAPS domain family member 1)	PP6R1_MOUSE	Q7TSI3	Ppp6r1	-0.454938	-0.510949	0.0560118	+	+		16.8994	16.955	16.8876	16.4748	16.3319	16.5705	16.4439	16.4676	16.2977	5	5	5	7.1	7.1	7.1	94.526	0	46.086	171240000	8	2.4853	0.0184368	-0.454938	-6.28606	3.06552	0.00974273	-0.510949	-8.95577	0.25474	0.999541	0.0560118	0.641284
Interleukin-1 receptor-associated kinase 4 (IRAK-4) (EC 2.7.11.1)	IRAK4_MOUSE	Q8R4K2	Irak4	-0.4548	-0.455567	0.00076739	+	+		17.7119	17.6958	17.8051	17.3229	17.1866	17.3389	17.2106	17.358	17.2774	7	7	7	17.6	17.6	17.6	50.871	0	78.961	211260000	12	2.81405	0.0127825	-0.4548	-7.69496	2.94952	0.0110494	-0.455567	-8.35249	0.00389771	0.999541	0.00076739	0.0119132
Upstream-binding protein 1 (Nuclear factor 2d9) (NF2d9)	UBIP1_MOUSE	Q811S7	Ubp1	-0.45387	-0.569224	0.115355	+	+		15.7414	15.6038	15.6094	15.3326	15.0411	15.2193	15.1493	15.1432	14.9544	2	2	2	6.2	6.2	6.2	56.172	0	16.7	35733000	3	2.03967	0.0339014	-0.45387	-4.7266	2.7231	0.0139818	-0.569224	-7.27991	0.470083	0.999541	0.115355	1.08541
Elongator complex protein 2 (ELP2) (STAT3-interacting protein 1) (StIP1)	ELP2_MOUSE	Q91WG4	Elp2	-0.452398	-0.372557	-0.079841	+			13.0785	13.1032	13.1013	12.6613	12.4819	12.7826	12.7799	12.4677	12.9178	2	2	2	4.6	4.6	4.6	82.71	0	56.386	12728000	2	2.17347	0.0279996	-0.452398	-5.15804	1.30842	0.104061	-0.372557	-2.7931	0.192168	0.999541	-0.079841	-0.501383
Death domain-associated protein 6 (Daxx)	DAXX_MOUSE	O35613	Daxx	-0.452064	-0.534321	0.0822573	+	+		13.5028	13.4831	13.3376	12.9341	12.9836	13.0495	13.052	12.9695	12.699	2	2	2	7.8	7.8	7.8	81.488	0	55.512	9587400	3	2.72904	0.0137681	-0.452064	-7.3064	1.96711	0.0373178	-0.534321	-4.50432	0.299025	0.999541	0.0822573	0.736451
Importin-8 (Imp8) (Ran-binding protein 8) (RanBP8)	IPO8_MOUSE	Q7TMY7	Ipo8	-0.449574	-0.486718	0.037145	+	+		19.5364	19.6063	19.6385	19.0463	19.152	19.2342	18.973	19.1518	19.1963	2	2	2	2.1	2.1	2.1	111.82	0.00048485	12.86	679890000	2	2.71179	0.0141071	-0.449574	-7.22971	2.5448	0.0172147	-0.486718	-6.523	0.159737	0.999541	0.037145	0.425673
Leukocyte surface antigen CD47 (Integrin-associated protein) (IAP) (CD antigen CD47)	CD47_MOUSE	Q61735	Cd47	-0.44824	-0.416057	-0.0321833	+			19.0991	19.0382	19.3088	18.7138	18.6952	18.6924	18.5996	18.7298	18.8685	5	5	5	15.1	15.1	15.1	35.316	0	87.522	558190000	5	2.25969	0.0247964	-0.44824	-5.45196	1.6758	0.0574238	-0.416057	-3.68581	0.154413	0.999541	-0.0321833	-0.412995
Sentrin-specific protease 3 (EC 3.4.22.-) (SUMO-1-specific protease 3) (Sentrin/SUMO-specific protease SENP3) (Smt3-specific isopeptidase 1) (Smt3ip1)	SENP3_MOUSE	Q9EP97	Senp3	-0.446642	-0.436036	-0.0106052	+	+		13.5558	13.5524	13.7665	13.253	13.1218	13.1601	13.1518	13.1324	13.2826	2	2	2	3.9	3.9	3.9	64.402	0.0011481	11.301	9692900	2	2.28092	0.0242361	-0.446642	-5.52634	2.16358	0.0285952	-0.436036	-5.12516	0.0600894	0.999541	-0.0106052	-0.173365
Protein NipSnap homolog 1 (NipSnap1)	NIPS1_MOUSE	O55125	Nipsnap1	-0.445981	-0.437907	-0.00807381	+	+		15.131	15.102	15.0562	14.707	14.6717	14.5725	14.7163	14.6737	14.5853	2	2	2	7.4	7.4	7.4	33.363	0.00048972	13.13	32984000	3	3.20689	0.0083828	-0.445981	-9.74517	3.23085	0.00812003	-0.437907	-9.88519	0.0497031	0.999541	-0.00807381	-0.144815
Trimethylguanosine synthase (EC 2.1.1.-) (Nuclear receptor coactivator 6-interacting protein) (PRIP-interacting protein with methyltransferase motif) (PIMT) (PIPMT)	TGS1_MOUSE	Q923W1	Tgs1	-0.445307	-0.434839	-0.0104682	+	+		15.1123	15.1563	15.0566	14.6588	14.6756	14.655	14.7553	14.7635	14.5019	4	4	4	5.9	5.9	5.9	96.789	0	30	22009000	4	3.94784	0.00429694	-0.445307	-15.0779	2.06317	0.0324266	-0.434839	-4.80028	0.0413889	0.999541	-0.0104682	-0.121574
TBC1 domain family member 13	TBC13_MOUSE	Q8R3D1	Tbc1d13	-0.445143	-0.435603	-0.00953929	+	+		18.4278	18.4737	18.406	17.9956	18.0131	17.9633	18.0455	17.9137	18.0415	9	9	9	28.5	28.5	28.5	46.452	0	65.891	223460000	9	4.25292	0.00302548	-0.445143	-18.0115	3.09934	0.00949972	-0.435603	-9.13903	0.0732467	0.999541	-0.00953929	-0.20881
Nucleoside diphosphate kinase 3 (NDK 3) (NDP kinase 3) (EC 2.7.4.6) (DR-nm23) (Nucleoside diphosphate kinase C) (NDPKC) (nm23-M3)	NDK3_MOUSE	Q9WV85	Nme3	-0.44459	-0.515302	0.0707124	+	+		17.5375	17.3892	17.3801	17.0025	16.9703	17.0003	16.9951	16.9424	16.8234	5	5	5	21.9	21.9	21.9	19.099	0	30.262	184000000	6	2.98633	0.0107826	-0.44459	-8.53977	2.69566	0.0146909	-0.515302	-7.15863	0.612145	0.999541	0.0707124	1.36405
Rab11 family-interacting protein 5 (Rab11-FIP5) (Rab11-interacting protein Rip11)	RFIP5_MOUSE	Q8R361	Rab11fip5	-0.443496	-0.52691	0.0834141	+	+		18.2075	18.0693	18.0835	17.5728	17.6574	17.7996	17.6234	17.6604	17.4958	11	11	11	19.1	19.1	19.1	69.552	0	88.577	365450000	15	2.29745	0.0238298	-0.443496	-5.58483	2.86413	0.0120139	-0.52691	-7.93237	0.430688	0.999541	0.0834141	1.0069
Thioredoxin domain-containing protein 5 (Endoplasmic reticulum resident protein 46) (ER protein 46) (ERp46) (Plasma cell-specific thioredoxin-related protein) (PC-TRP) (Thioredoxin-like protein p46)	TXND5_MOUSE	Q91W90	Txndc5	-0.441281	-0.43369	-0.00759061	+	+		18.9026	18.9597	18.8115	18.4343	18.5056	18.41	18.5379	18.4767	18.3582	8	8	8	18	18	18	46.415	0	122.59	464250000	11	2.98117	0.0108073	-0.441281	-8.51332	2.50509	0.0180726	-0.43369	-6.36405	0.0431091	0.999541	-0.00759061	-0.126412
N-acetylneuraminate lyase (NALase) (EC 4.1.3.3) (N-acetylneuraminate pyruvate-lyase) (N-acetylneuraminic acid aldolase) (Sialate lyase) (Sialate-pyruvate lyase) (Sialic acid aldolase) (Sialic acid lyase)	NPL_MOUSE	Q9DCJ9	Npl	-0.43906	-0.522826	0.0837663	+	+		16.8017	16.7542	16.7484	16.3116	16.2447	16.4307	16.179	16.1451	16.4116	4	4	4	15.3	15.3	15.3	35.13	0	28.616	104180000	5	2.817	0.0127371	-0.43906	-7.70875	2.44208	0.0196715	-0.522826	-6.11856	0.347898	0.999541	0.0837663	0.838666
DnaJ homolog subfamily C member 3 (Interferon-induced, double-stranded RNA-activated protein kinase inhibitor) (Protein kinase inhibitor of 58 kDa) (Protein kinase inhibitor p58)	DNJC3_MOUSE	Q91YW3	Dnajc3	-0.437016	-0.478174	0.041158	+	+		19.4669	19.4235	19.5955	19.0385	19.0435	19.0928	19.004	18.9954	19.052	13	13	13	28.6	28.6	28.6	57.463	0	101.87	712120000	16	2.88262	0.0116329	-0.437016	-8.02168	3.02935	0.0101766	-0.478174	-8.76349	0.767104	0.999541	0.041158	1.66641
Tetratricopeptide repeat protein 7A (TPR repeat protein 7A)	TTC7A_MOUSE	Q8BGB2	Ttc7a	-0.436883	-0.403998	-0.0328846	+	+		15.1333	15.2407	15.3467	14.7959	14.8238	14.7903	14.9742	14.7605	14.7741	4	4	3	5.5	5.5	3.4	96.155	0	24.525	23521000	3	2.65792	0.0150501	-0.436883	-6.9948	1.92026	0.0399142	-0.403998	-4.36494	0.178927	0.999541	-0.0328846	-0.470772
1-phosphatidylinositol 4,5-bisphosphate phosphodiesterase gamma-2 (EC 3.1.4.11) (Phosphoinositide phospholipase C-gamma-2) (Phospholipase C-gamma-2) (PLC-gamma-2)	PLCG2_MOUSE	Q8CIH5	Plcg2	-0.435429	-0.382483	-0.0529461	+			20.8115	20.9921	20.7342	20.4072	20.5183	20.306	20.6281	20.341	20.4212	31	31	30	30.1	30.1	29	147.59	0	316.54	2619600000	39	1.94721	0.0384414	-0.435429	-4.44473	1.53799	0.0723343	-0.382483	-3.33485	0.192944	0.999541	-0.0529461	-0.503165
COMM domain-containing protein 3 (Bmi-1 upstream gene protein) (Bup protein)	COMD3_MOUSE	Q63829	Commd3	-0.435292	-0.27925	-0.156041	+			18.4094	18.477	18.5001	18.0551	18.1733	17.8523	18.3841	18.0019	18.1628	4	4	4	23.6	23.6	23.6	22.037	0	27.414	224280000	5	1.95257	0.0381826	-0.435292	-4.46072	1.15093	0.136139	-0.27925	-2.44739	0.464955	0.999541	-0.156041	-1.07523
Vacuolar protein sorting-associated protein 35 (Maternal-embryonic 3) (Vesicle protein sorting 35)	VPS35_MOUSE	Q9EQH3	Vps35	-0.434913	-0.395971	-0.0389417	+			20.6421	20.779	20.5995	20.2107	20.3233	20.1819	20.4446	20.151	20.2371	14	14	13	18.1	18.1	18	91.712	0	107.34	3451000000	25	2.48483	0.0184368	-0.434913	-6.28423	1.74129	0.0525265	-0.395971	-3.86027	0.149215	0.999541	-0.0389417	-0.400546
Myc box-dependent-interacting protein 1 (Amphiphysin II) (Amphiphysin-like protein) (Bridging integrator 1) (SH3 domain-containing protein 9)	BIN1_MOUSE	O08539	Bin1	-0.434891	-0.493131	0.0582403	+	+		20.1169	20.1206	20.2764	19.7737	19.6235	19.812	19.6255	19.7085	19.7006	13	11	11	38	35.9	35.9	48.013	0	102.42	1036300000	16	2.29661	0.0238298	-0.434891	-5.58187	2.95526	0.0109546	-0.493131	-8.38145	0.38752	0.999541	0.0582403	0.919831
Tubulin-specific chaperone D (Beta-tubulin cofactor D) (Tubulin-folding cofactor D)	TBCD_MOUSE	Q8BYA0	Tbcd	-0.43025	-0.413418	-0.0168311	+	+		18.5139	18.5987	18.4847	18.124	18.1187	18.0639	18.2382	18.0405	18.0784	12	12	12	11.8	11.8	11.8	133.32	0	100.2	324110000	16	3.40593	0.00688638	-0.43025	-10.9672	2.39554	0.0208744	-0.413418	-5.94238	0.0946214	0.999541	-0.0168311	-0.264831
Integrator complex subunit 3 (Int3) (SOSS complex subunit A) (Sensor of single-strand DNA complex subunit A) (SOSS-A) (Sensor of ssDNA subunit A)	INT3_MOUSE	Q7TPD0	Ints3	-0.428087	-0.313011	-0.115076	+			15.7048	15.9153	15.7678	15.3465	15.4877	15.2695	15.6375	15.3666	15.4447	3	3	3	3.3	3.3	3.3	117.94	0	24.969	33480000	3	2.0612	0.0328899	-0.428087	-4.79409	1.42982	0.0859513	-0.313011	-3.07343	0.487384	0.999541	-0.115076	-1.11966
Protein disulfide-isomerase A5 (EC 5.3.4.1) (Protein disulfide isomerase-related protein)	PDIA5_MOUSE	Q921X9	Pdia5	-0.427995	-0.580483	0.152488	+	+		14.4721	14.5923	14.6497	14.182	14.1866	14.0615	14.0275	13.9012	14.0439	2	2	2	4.4	4.4	4.4	59.266	0.0007034	11.931	8937800	2	2.52454	0.0177681	-0.427995	-6.44149	2.9598	0.0109162	-0.580483	-8.40444	1.17727	0.999541	0.152488	2.50394
Minor histocompatibility antigen H13 (EC 3.4.23.-) (Presenilin-like protein 3) (Signal peptide peptidase)	HM13_MOUSE	Q9D8V0	Hm13	-0.427696	-0.38461	-0.0430857	+	+		18.0697	18.1397	18.225	17.8283	17.7023	17.6206	17.8678	17.778	17.6348	3	3	3	7.7	7.7	7.7	41.337	0	22.167	197730000	7	2.32473	0.0230213	-0.427696	-5.68245	2.03965	0.033516	-0.38461	-4.72651	0.180413	0.999541	-0.0430857	-0.474228
Antigen-presenting glycoprotein CD1d1 (CD antigen CD1d.1)	CD1D1_MOUSE	P11609	Cd1d1	-0.427471	-0.487912	0.0604413	+	+		16.6445	16.5707	16.7423	16.2103	16.1262	16.3386	16.1871	16.0091	16.2975	3	3	3	9.5	9.5	9.5	38.554	0	18.577	93493000	3	2.24288	0.0254029	-0.427471	-5.39364	2.12535	0.0299929	-0.487912	-4.99952	0.226807	0.999541	0.0604413	0.57972
Myosin regulatory light chain 12B (Myosin regulatory light chain 2-B, smooth muscle isoform) (Myosin regulatory light chain 20 kDa) (MLC20) (Myosin regulatory light chain MRLC2)	ML12B_MOUSE	Q3THE2	Myl12b	-0.426284	-0.455448	0.029164	+	+		20.2183	20.231	20.1814	19.9126	19.8441	19.5951	19.8434	19.825	19.596	4	4	4	24.4	24.4	24.4	19.779	0	31.78	3031600000	11	1.92091	0.0401104	-0.426284	-4.36685	2.30885	0.0237439	-0.455448	-5.62545	0.0824653	0.999541	0.029164	0.233197
Erythrocyte band 7 integral membrane protein (Protein 7.2b) (Stomatin)	STOM_MOUSE	P54116	Stom	-0.424899	-0.542046	0.117147	+	+		20.7594	20.777	20.7145	20.2554	20.2822	20.4386	20.2749	20.1405	20.2093	9	9	9	35.6	35.6	35.6	31.375	0	71.328	1910600000	24	2.67602	0.0147423	-0.424899	-7.07298	3.64069	0.00517917	-0.542046	-12.5951	0.782392	0.999541	0.117147	1.69641
Metalloreductase STEAP3 (EC 1.16.1.-) (Dudulin-2) (Protein nm1054) (Six-transmembrane epithelial antigen of prostate 3) (Tumor suppressor-activated pathway protein 6)	STEA3_MOUSE	Q8CI59	Steap3	-0.424385	-0.383539	-0.0408465	+	+		17.5588	17.5254	17.5531	17.1758	17.1405	17.0478	17.0798	17.0872	17.3197	4	4	4	9	9	9	54.748	0	31.914	84203000	5	3.37015	0.00712777	-0.424385	-10.7374	2.07208	0.0321617	-0.383539	-4.82846	0.177187	0.999541	-0.0408465	-0.46672
Glutamine amidotransferase-like class 1 domain-containing protein 1 (Parkinson disease 7 domain-containing protein 1)	GALD1_MOUSE	Q8BFQ8	Gatd1	-0.423937	-0.469965	0.0460275	+	+		18.5356	18.6816	18.4493	18.0706	18.17	18.154	18.2514	18.0311	17.9739	4	4	4	29.5	29.5	29.5	23.277	0	32.313	266580000	7	2.32765	0.0229191	-0.423937	-5.69298	1.91006	0.0403962	-0.469965	-4.33502	0.196455	0.999541	0.0460275	0.511209
Deoxyribose-phosphate aldolase (DERA) (EC 4.1.2.4) (2-deoxy-D-ribose 5-phosphate aldolase) (Phosphodeoxyriboaldolase) (Deoxyriboaldolase)	DEOC_MOUSE	Q91YP3	Dera	-0.42236	-0.431829	0.00946935	+			17.8226	17.8985	17.7071	17.3574	17.4324	17.3713	17.5578	17.3622	17.2127	4	4	4	14.5	14.5	14.5	34.975	0	27.439	231390000	7	2.66259	0.0150094	-0.42236	-7.01486	1.70971	0.0547833	-0.431829	-3.7755	0.0311118	0.999541	0.00946935	0.0923393
RNA-binding protein FUS (Protein pigpen)	FUS_MOUSE	P56959	Fus	-0.421494	-0.409517	-0.0119775	+	+		20.5559	20.5158	20.6092	20.1854	20.0961	20.1348	20.0665	20.2011	20.1846	10	10	10	15.6	15.6	15.6	52.673	0	71.39	1468500000	16	3.45103	0.00661357	-0.421494	-11.2635	2.90739	0.0114139	-0.409517	-8.14277	0.0855137	0.999541	-0.0119775	-0.241185
Adaptin ear-binding coat-associated protein 1 (NECAP endocytosis-associated protein 1) (NECAP-1)	NECP1_MOUSE	Q9CR95	Necap1	-0.421398	-0.455992	0.0345939	+	+		15.0793	15.0306	15.1512	14.78	14.6037	14.6132	14.7193	14.4807	14.6932	2	2	2	13.8	13.8	13.8	29.639	0.0005156	14.744	54047000	2	2.48341	0.018437	-0.421398	-6.27864	2.26642	0.0250757	-0.455992	-5.47545	0.134511	0.999541	0.0345939	0.364915
V-type immunoglobulin domain-containing suppressor of T-cell activation (Platelet receptor Gi24) (V-set domain-containing immunoregulatory receptor) (V-set immunoregulatory receptor)	VISTA_MOUSE	Q9D659	Vsir	-0.420713	-0.449799	0.0290858	+			18.9153	18.6821	18.998	18.4656	18.4264	18.4412	18.3941	18.5527	18.2991	2	2	2	4.9	4.9	4.9	33.559	0.0011431	11.212	184400000	3	1.93763	0.0390188	-0.420713	-4.41627	1.69874	0.055457	-0.449799	-3.74633	0.144268	0.999541	0.0290858	0.388626
Galectin-8 (Gal-8) (LGALS-8)	LEG8_MOUSE	Q9JL15	Lgals8	-0.419004	-0.481483	0.0624784	+	+		17.3579	17.4083	17.2653	16.9173	16.917	16.9402	16.8942	16.7722	16.9206	5	5	5	17.4	17.4	17.4	36.161	0	39.786	117860000	6	3.22364	0.00819493	-0.419004	-9.84286	2.8294	0.0125624	-0.481483	-7.76701	0.603865	0.999541	0.0624784	1.34792
Leukocyte immunoglobulin-like receptor subfamily B member 3 (LIR-3) (Leukocyte immunoglobulin-like receptor 3) (Cell-surface glycoprotein p91) (Paired immunoglobulin-like receptor B) (PIR-B)	LIRB3_MOUSE	P97484	Lilrb3	-0.417346	-0.416423	-0.000923157	+	+		17.9881	17.9181	17.952	17.5494	17.5834	17.4735	17.4409	17.6073	17.5607	9	9	9	17	17	17	93.053	0	200.13	232260000	15	3.39671	0.00697741	-0.417346	-10.9076	2.83211	0.0125468	-0.416423	-7.7798	0.00510357	0.999541	-0.000923157	-0.0155776
Protein unc-13 homolog D (Munc13-4)	UN13D_MOUSE	B2RUP2	Unc13d	-0.416831	-0.501277	0.0844466	+	+		16.6237	16.6863	16.5426	16.2691	16.1904	16.1427	16.2033	16.0708	16.0748	6	6	6	5	5	5	122.89	0	42.373	82669000	9	2.77246	0.0133281	-0.416831	-7.5026	2.94471	0.0110783	-0.501277	-8.32835	0.672484	0.999541	0.0844466	1.48158
Acetyl-coenzyme A synthetase 2-like, mitochondrial (EC 6.2.1.1) (Acetate--CoA ligase 2) (Acetyl-CoA synthetase 2) (AceCS2) (Acyl-CoA synthetase short-chain family member 1) (Propionate--CoA ligase) (EC 6.2.1.17)	ACS2L_MOUSE	Q99NB1	Acss1	-0.41617	-0.555468	0.139297	+	+		16.0921	16.0935	16.1336	15.7017	15.6945	15.6744	15.7112	15.5284	15.4131	4	4	4	7.3	7.3	7.3	74.622	0	24.233	67685000	4	4.90289	0.0019486	-0.41617	-26.255	2.49433	0.0183523	-0.555468	-6.32155	0.73193	0.999541	0.139297	1.59755
Centrosomal protein of 131 kDa (5-azacytidine-induced protein 1) (Pre-acrosome localization protein 1)	CP131_MOUSE	Q62036	Cep131	-0.414187	-0.464561	0.050374	+	+		15.4849	15.412	15.4946	15.027	14.9564	15.1656	15.0005	15.0525	14.9448	2	2	2	1.8	1.8	1.8	120.31	0.00049591	13.453	31607000	2	2.46462	0.0187543	-0.414187	-6.20543	3.47805	0.00613485	-0.464561	-11.4447	0.296646	0.999541	0.050374	0.731406
Ethanolamine-phosphate cytidylyltransferase (EC 2.7.7.14) (CTP:phosphoethanolamine cytidylyltransferase) (Phosphorylethanolamine transferase)	PCY2_MOUSE	Q922E4	Pcyt2	-0.412584	-0.431423	0.0188382	+	+		17.3241	17.366	17.43	17.0005	16.9397	16.9422	16.888	16.9901	16.9478	4	4	4	9.7	9.7	9.7	45.234	0	25.004	81594000	5	3.45044	0.00661357	-0.412584	-11.2596	3.26699	0.0078173	-0.431423	-10.1	0.203927	0.999541	0.0188382	0.528245
MOB kinase activator 1A (Mob1 homolog 1B) (Mps one binder kinase activator-like 1B)	MOB1A_MOUSE	Q921Y0	Mob1a	-0.410548	-0.496943	0.0863953	+			19.0627	18.8623	19.0117	18.6507	18.4808	18.5735	18.6295	18.607	18.2094	3	3	3	16.7	16.7	16.7	25.079	0	24.018	300670000	7	2.21172	0.0265721	-0.410548	-5.28685	1.53723	0.072418	-0.496943	-3.33299	0.234048	0.999541	0.0863953	0.595805
Succinate dehydrogenase [ubiquinone] flavoprotein subunit, mitochondrial (EC 1.3.5.1) (Flavoprotein subunit of complex II) (Fp)	SDHA_MOUSE	Q8K2B3	Sdha	-0.409758	-0.443421	0.0336634	+	+		21.4168	21.4085	21.3318	20.9453	21.0101	20.9724	20.9908	20.8206	21.0154	19	19	19	36.3	36.3	36.3	72.585	0	177.54	2206500000	32	3.61996	0.00579978	-0.409758	-12.4425	2.56962	0.0166819	-0.443421	-6.6241	0.202743	0.999541	0.0336634	0.525555
WD repeat-containing protein 18	WDR18_MOUSE	Q4VBE8	Wdr18	-0.409704	-0.480521	0.0708167	+	+		17.2991	17.2964	17.2482	16.8054	16.9002	16.909	16.8335	16.7541	16.8145	4	4	4	10.9	10.9	10.9	47.211	0	22.947	115320000	4	3.41973	0.00685392	-0.409704	-11.0571	4.10344	0.00343821	-0.480521	-16.5105	0.799996	0.999541	0.0708167	1.73103
Glycogen phosphorylase, brain form (EC 2.4.1.1)	PYGB_MOUSE	Q8CI94	Pygb	-0.408371	-0.415545	0.00717354	+	+		21.1201	21.0578	21.1325	20.7196	20.6853	20.6803	20.7535	20.66	20.6502	27	27	21	34.8	34.8	27.5	96.729	0	195.97	1906500000	37	4.00406	0.00406315	-0.408371	-15.581	3.30408	0.00745443	-0.415545	-10.3249	0.0714122	0.999541	0.00717354	0.203914
Dermatan-sulfate epimerase (DS epimerase) (EC 5.1.3.19) (Chondroitin-glucuronate 5-epimerase) (Squamous cell carcinoma antigen recognized by T-cells 2) (SART-2)	DSE_MOUSE	Q8BLI4	Dse	-0.408029	-0.507846	0.0998166	+	+		15.7723	15.6926	15.5971	15.2173	15.298	15.3226	15.3213	15.1534	15.0638	3	3	3	2.6	2.6	2.6	109.75	0	18.273	29181000	3	2.61733	0.0157159	-0.408029	-6.8222	2.29817	0.0240361	-0.507846	-5.5874	0.537674	0.999541	0.0998166	1.21859
Serine/arginine-rich splicing factor 4 (Splicing factor, arginine/serine-rich 4)	SRSF4_MOUSE	Q8VE97	Srsf4	-0.407891	-0.45303	0.0451387	+			16.9791	16.8004	17.1386	16.5615	16.5185	16.6144	16.429	16.4807	16.6493	6	3	3	11.5	5.7	5.7	55.979	0	19.5	93741000	3	1.79859	0.0486338	-0.407891	-4.01725	1.73148	0.0532936	-0.45303	-3.83381	0.24792	0.999541	0.0451387	0.626372
Signal peptidase complex catalytic subunit SEC11A (EC 3.4.21.89) (Endopeptidase SP18) (Microsomal signal peptidase 18 kDa subunit) (SPase 18 kDa subunit) (SEC11 homolog A) (SEC11-like protein 1) (SPC18) (Sid 2895)	SC11A_MOUSE	Q9R0P6	Sec11a	-0.407209	-0.43078	0.0235704	+	+		19.4539	19.2555	19.4113	18.9642	18.9647	18.9701	18.9966	18.8891	18.9426	5	5	5	22.9	22.9	22.9	20.626	0	30.288	429930000	7	2.59971	0.0161071	-0.407209	-6.74844	2.50183	0.0181598	-0.43078	-6.35114	0.309284	0.999541	0.0235704	0.758128
Isochorismatase domain-containing protein 1	ISOC1_MOUSE	Q91V64	Isoc1	-0.406344	-0.495094	0.0887502	+	+		18.9922	18.8817	18.8382	18.4274	18.5526	18.5131	18.4329	18.5113	18.2827	5	5	5	17.2	17.2	17.2	32.032	0	32.574	367850000	6	2.63568	0.0154027	-0.406344	-6.89974	2.43587	0.0198169	-0.495094	-6.09479	0.507348	0.999541	0.0887502	1.15903
Fumarate hydratase, mitochondrial (Fumarase) (EC 4.2.1.2) (EF-3)	FUMH_MOUSE	P97807	Fh	-0.40394	-0.435481	0.0315412	+	+		22.0326	21.8705	22.115	21.6574	21.5438	21.605	21.5253	21.5763	21.61	16	16	16	35.5	35.5	35.5	50.052	0	120.36	2178500000	30	2.16022	0.0284779	-0.40394	-5.11402	2.3392	0.0225749	-0.435481	-5.73478	0.31413	0.999541	0.0315412	0.768325
Deubiquitinating protein VCIP135 (EC 3.4.19.12) (Valosin-containing protein p97/p47 complex-interacting protein 1) (Valosin-containing protein p97/p47 complex-interacting protein p135)	VCIP1_MOUSE	Q8CDG3	Vcpip1	-0.402638	-0.475606	0.0729675	+	+		18.6419	18.6567	18.7009	18.2254	18.2315	18.3347	18.1491	18.2209	18.2027	15	15	15	15.8	15.8	15.8	134.5	0	125.8	272060000	17	3.27668	0.00779526	-0.402638	-10.1583	4.15857	0.00343821	-0.475606	-17.0493	0.81433	0.999541	0.0729675	1.75928
Vacuolar protein sorting-associated protein 26A (H<beta>58 protein) (H beta 58) (Vesicle protein sorting 26A) (mVPS26)	VP26A_MOUSE	P40336	Vps26a	-0.402306	-0.544653	0.142347	+	+		20.2166	20.0214	20.0981	19.7821	19.6379	19.7091	19.7321	19.5739	19.3961	10	10	9	34.3	34.3	34.3	38.113	0	98.719	1150800000	18	2.33371	0.022731	-0.402306	-5.71489	2.07688	0.0320651	-0.544653	-4.84371	0.60388	0.999541	0.142347	1.34795
ADP-ribosylation factor 4	ARF4_MOUSE	P61750	Arf4	-0.40176	-0.436775	0.0350145	+	+		19.0416	19.0535	19.129	18.6855	18.6521	18.6811	18.6853	18.6423	18.5861	5	3	3	28.9	17.8	17.8	20.396	0	22.245	698980000	8	3.78496	0.00502562	-0.40176	-13.7077	3.41207	0.00650539	-0.436775	-11.0071	0.500294	0.999541	0.0350145	1.14513
Nucleolar GTP-binding protein 2	NOG2_MOUSE	Q99LH1	Gnl2	-0.401628	-0.3946	-0.00702826	+	+		14.7324	14.7552	14.7227	14.4238	14.2906	14.2911	14.4422	14.3545	14.2297	2	2	2	3.2	3.2	3.2	83.345	0.00050994	14.323	18567000	3	3.04669	0.0102751	-0.401628	-8.85517	2.49466	0.0183523	-0.3946	-6.32283	0.0311865	0.999541	-0.00702826	-0.0925539
Thiamine-triphosphatase (ThTPase) (EC 3.6.1.28)	THTPA_MOUSE	Q8JZL3	Thtpa	-0.400598	-0.362977	-0.0376215	+	+		16.3443	16.3393	16.3314	15.99	15.9082	15.915	15.93	16.065	15.931	3	3	3	12.5	12.5	12.5	24.264	0	19.061	54814000	4	3.95331	0.00429694	-0.400598	-15.1261	2.89236	0.0116774	-0.362977	-8.06909	0.293384	0.999541	-0.0376215	-0.724476
Formin-like protein 1 (Formin-related protein)	FMNL1_MOUSE	Q9JL26	Fmnl1	-0.400375	-0.374518	-0.0258567	+	+		21.2255	21.2769	21.3346	20.8797	20.8715	20.8847	20.8731	20.9263	20.914	29	29	25	27.2	27.2	25.7	122.06	0	227.49	2292300000	39	3.64321	0.0057919	-0.400375	-12.6138	3.34646	0.00691549	-0.374518	-10.5878	0.714698	0.999541	-0.0258567	-1.56389
Myeloid-associated differentiation marker (Myeloid up-regulated protein)	MYADM_MOUSE	O35682	Myadm	-0.399337	-0.38436	-0.0149778	+	+		15.8978	15.8361	15.7905	15.3756	15.5225	15.4282	15.4434	15.5741	15.3538	2	2	2	8.4	8.4	8.4	35.284	0	21.839	140380000	4	2.77811	0.0132755	-0.399337	-7.52848	2.24636	0.0256505	-0.38436	-5.40566	0.0678717	0.999541	-0.0149778	-0.194424
Histone H2A.V (H2A.F/Z) (H2A.Z variant histone 2)	H2AV_MOUSE	Q3THW5	H2az2	-0.398624	-0.400184	0.00156021	+	+		21.3623	21.2529	21.5088	21.0126	20.9826	20.9329	20.9865	20.9368	21.0001	4	2	2	31.2	18.8	18.8	13.509	0.0002642	15.931	4459000000	10	2.16539	0.0283018	-0.398624	-5.13115	2.19356	0.0272649	-0.400184	-5.22538	0.0171808	0.999541	0.00156021	0.0517462
U3 small nucleolar RNA-associated protein 15 homolog (Src-associated protein SAW)	UTP15_MOUSE	Q8C7V3	Utp15	-0.397943	-0.473304	0.0753613	+	+		16.6121	16.7827	16.8515	16.4587	16.2448	16.3489	16.3692	16.3312	16.126	5	5	4	12.5	12.5	9.3	59.374	0	25.97	321920000	4	1.87143	0.0431278	-0.397943	-4.22299	1.98576	0.0362727	-0.473304	-4.5607	0.316118	0.999541	0.0753613	0.772499
Guanine nucleotide-binding protein G(I)/G(S)/G(T) subunit beta-1 (Transducin beta chain 1)	GBB1_MOUSE	P62874	Gnb1	-0.397624	-0.341953	-0.0556704	+	+		21.9291	21.9929	21.8385	21.5443	21.6444	21.379	21.7149	21.4937	21.5261	9	9	7	35.9	35.9	30	37.377	0	116.12	5652500000	23	1.94822	0.0384339	-0.397624	-4.44776	1.84901	0.0445952	-0.341953	-4.15891	0.207852	0.999541	-0.0556704	-0.537148
Early endosome antigen 1	EEA1_MOUSE	Q8BL66	Eea1	-0.396299	-0.449428	0.0531286	+	+		22.7572	22.7866	22.9446	22.4824	22.3629	22.4541	22.2828	22.3564	22.5008	73	73	72	49.2	49.2	48.7	160.91	0	323.31	5763500000	110	2.35426	0.0221564	-0.396299	-5.7897	2.18438	0.0277655	-0.449428	-5.19452	0.29265	0.999541	0.0531286	0.722914
Proteasome subunit alpha type-4 (EC 3.4.25.1) (Macropain subunit C9) (Multicatalytic endopeptidase complex subunit C9) (Proteasome component C9) (Proteasome subunit L)	PSA4_MOUSE	Q9R1P0	Psma4	-0.395709	-0.400864	0.00515556	+	+		20.8205	20.7311	20.7917	20.3867	20.4169	20.3526	20.4319	20.3132	20.3957	9	9	9	35.6	35.6	35.6	29.47	0	60.742	2159000000	12	3.59726	0.00586515	-0.395709	-12.2775	3.09733	0.00949972	-0.400864	-9.12802	0.0443045	0.999541	0.00515556	0.129765
Galactocerebrosidase (GALCERase) (EC 3.2.1.46) (Galactocerebroside beta-galactosidase) (Galactosylceramidase) (Galactosylceramide beta-galactosidase)	GALC_MOUSE	P54818	Galc	-0.395328	-0.358845	-0.0364825	+	+		18.3592	18.3248	18.2966	17.8356	18.0418	17.9174	18.0658	17.8304	18.008	5	5	5	8.5	8.5	8.5	77.256	0	54.908	284230000	7	2.49213	0.0183231	-0.395328	-6.31287	2.09709	0.0313641	-0.358845	-4.9082	0.146139	0.999541	-0.0364825	-0.393143
Serine/threonine-protein kinase 4 (EC 2.7.11.1) (Mammalian STE20-like protein kinase 1) (MST-1) (STE20-like kinase MST1) [Cleaved into: Serine/threonine-protein kinase 4 37kDa subunit (MST1/N);Serine/threonine-protein kinase 4 18kDa subunit (MST1/C)]	STK4_MOUSE	Q9JI11	Stk4	-0.392913	-0.435482	0.0425688	+	+		20.1127	20.0881	20.2405	19.7778	19.6029	19.8818	19.6651	19.7772	19.6926	17	17	13	32.2	32.2	22.2	55.541	0	119.43	969960000	22	1.85485	0.0443732	-0.392913	-4.17555	2.77198	0.0133465	-0.435482	-7.5004	0.184292	0.999541	0.0425688	0.483224
TBC1 domain family member 2A	TBD2A_MOUSE	B1AVH7	Tbc1d2	-0.392302	-0.489433	0.0971311	+	+		16.6808	16.6711	16.6067	16.2254	16.1666	16.3897	16.2036	16.1914	16.0953	6	6	6	7.8	7.8	7.8	104.26	0	44.49	59987000	6	2.28756	0.0241193	-0.392302	-5.54977	3.53249	0.00578613	-0.489433	-11.8181	0.576495	0.999541	0.0971311	1.29453
Arf-GAP with dual PH domain-containing protein 2 (Centaurin-alpha-2) (Cnt-a2)	ADAP2_MOUSE	Q8R2V5	Adap2	-0.392163	-0.427618	0.0354548	+	+		16.568	16.3355	16.4225	15.9804	16.0243	16.1449	16.0804	15.9811	15.9817	4	4	4	9.2	9.2	9.2	43.989	0	28.505	186700000	4	2.02509	0.0342859	-0.392163	-4.68129	2.32098	0.0233004	-0.427618	-5.66895	0.235342	0.999541	0.0354548	0.598671
Arf-GAP with coiled-coil, ANK repeat and PH domain-containing protein 2 (Centaurin-beta-2) (Cnt-b2)	ACAP2_MOUSE	Q6ZQK5	Acap2	-0.391667	-0.37704	-0.0146275	+	+		19.739	19.7149	19.7837	19.3595	19.3712	19.3319	19.3919	19.3484	19.3662	15	15	15	24.3	24.3	24.3	87.21	0	154.16	942430000	17	4.13587	0.00343895	-0.391667	-16.8255	4.03418	0.00356317	-0.37704	-15.8572	0.354299	0.999541	-0.0146275	-0.851872
5-formyltetrahydrofolate cyclo-ligase (EC 6.3.3.2) (5,10-methenyl-tetrahydrofolate synthetase) (MTHFS) (Methenyl-THF synthetase)	MTHFS_MOUSE	Q9D110	Mthfs	-0.391349	-0.322872	-0.0684764	+	+		17.1119	17.2941	17.1522	16.8415	16.7918	16.7509	16.8125	16.9186	16.8586	5	5	4	25.6	25.6	21.2	23.201	0	32.182	156310000	4	2.51416	0.0179168	-0.391349	-6.40008	2.15837	0.0287974	-0.322872	-5.10791	0.782529	0.999541	-0.0684764	-1.69668
Coronin-7 (Crn7) (70 kDa WD repeat tumor rejection antigen homolog)	CORO7_MOUSE	Q9D2V7	Coro7	-0.390891	-0.333911	-0.0569801	+	+		21.264	21.3772	21.2097	20.8895	20.9334	20.8553	20.9651	20.9522	20.9319	24	24	24	30.8	30.8	30.8	100.81	0	192.62	2828300000	45	2.70488	0.0141887	-0.390891	-7.1992	2.57321	0.0165925	-0.333911	-6.63884	1.08921	0.999541	-0.0569801	-2.3167
Peptidyl-prolyl cis-trans isomerase B (PPIase B) (EC 5.2.1.8) (CYP-S1) (Cyclophilin B) (Rotamase B) (S-cyclophilin) (SCYLP)	PPIB_MOUSE	P24369	Ppib	-0.390624	-0.43343	0.042806	+	+		21.4961	21.2489	21.5115	21.074	21.0081	21.0026	20.9409	21.0428	20.9725	9	9	9	44.9	44.9	44.9	23.713	0	64.216	2995700000	17	1.94353	0.0386763	-0.390624	-4.43378	2.06416	0.0324266	-0.43343	-4.80341	0.493288	0.999541	0.042806	1.13131
Transmembrane protein 192	TM192_MOUSE	Q9CXT7	Tmem192	-0.387755	-0.358719	-0.0290368	+			16.4483	16.3687	16.1649	15.9592	15.9519	15.9076	15.8245	16.1501	15.9311	4	4	4	19.5	19.5	19.5	25.395	0	24.993	82080000	4	1.97011	0.0373579	-0.387755	-4.51338	1.31545	0.102762	-0.358719	-2.80898	0.1079	0.999541	-0.0290368	-0.298747
Ferredoxin-2, mitochondrial (Adrenodoxin-like protein) (Ferredoxin-1-like protein)	FDX2_MOUSE	Q9CPW2	Fdx2	-0.387371	-0.474446	0.0870746	+	+		14.7968	14.9519	14.8233	14.396	14.4441	14.5698	14.3396	14.4432	14.3659	2	2	2	13.2	13.2	13.2	18.766	0.00050314	13.923	20908000	2	2.2705	0.024433	-0.387371	-5.48976	2.94074	0.0110839	-0.474446	-8.3084	0.651731	0.999541	0.0870746	1.44116
Serine/arginine-rich splicing factor 9 (Splicing factor, arginine/serine-rich 9)	SRSF9_MOUSE	Q9D0B0	Srsf9	-0.387102	-0.428069	0.0409667	+	+		17.8964	17.9684	17.6843	17.4849	17.4661	17.4369	17.3998	17.4987	17.3665	7	6	6	28.8	25.7	25.7	25.661	0	41.016	182330000	7	1.95911	0.0379456	-0.387102	-4.4803	1.98262	0.036446	-0.428069	-4.55118	0.413981	0.999541	0.0409667	0.973352
Synaptogyrin-1	SNG1_MOUSE	O55100	Syngr1	-0.386241	-0.541396	0.155155	+	+		17.9981	18.1108	17.937	17.6315	17.4874	17.7683	17.6784	17.3812	17.3621	3	3	2	17.8	17.8	12.6	21.294	0	19.193	511360000	4	1.80438	0.0482076	-0.386241	-4.03336	2.04237	0.0334422	-0.541396	-4.73502	0.521989	0.999541	0.155155	1.18782
Trimethyllysine dioxygenase, mitochondrial (EC 1.14.11.8) (Epsilon-trimethyllysine 2-oxoglutarate dioxygenase) (TML hydroxylase) (TML-alpha-ketoglutarate dioxygenase) (TML dioxygenase) (TMLD)	TMLH_MOUSE	Q91ZE0	Tmlhe	-0.385976	-0.414968	0.0289917	+	+		18.3594	18.4045	18.27	18.0465	17.9427	17.8869	17.9763	17.9064	17.9064	7	7	7	14.5	14.5	14.5	49.609	0	44.722	256530000	10	2.48937	0.0183752	-0.385976	-6.30205	3.08175	0.00962794	-0.414968	-9.04328	0.21567	0.999541	0.0289917	0.55479
Trimeric intracellular cation channel type B (TRIC-B) (TRICB) (Mitsugumin-33B) (Transmembrane protein 38B)	TM38B_MOUSE	Q9DAV9	Tmem38b	-0.385234	-0.568649	0.183415	+	+		17.7268	17.6817	17.4794	17.1429	17.2598	17.3294	17.1261	17.1168	16.9389	6	6	6	16.4	16.4	16.4	32.64	0	43.991	92010000	8	1.83506	0.0456964	-0.385234	-4.11938	2.36661	0.0216427	-0.568649	-5.83504	1.05529	0.999541	0.183415	2.24589
Sphingomyelin phosphodiesterase 2 (EC 3.1.4.12) (Lyso-platelet-activating factor-phospholipase C) (Lyso-PAF-PLC) (Neutral sphingomyelinase) (N-SMase) (nSMase)	NSMA_MOUSE	O70572	Smpd2	-0.385233	-0.458162	0.0729291	+	+		15.7489	15.7286	15.5941	15.3565	15.3605	15.1989	15.3676	15.2525	15.0771	4	4	4	12.4	12.4	12.4	47.466	0	30.631	40619000	5	2.22961	0.0258997	-0.385233	-5.34794	2.03177	0.0338769	-0.458162	-4.70201	0.296275	0.999541	0.0729291	0.730618
Succinyl-CoA:3-ketoacid coenzyme A transferase 1, mitochondrial (EC 2.8.3.5) (3-oxoacid CoA-transferase 1) (Somatic-type succinyl-CoA:3-oxoacid CoA-transferase) (SCOT-s)	SCOT1_MOUSE	Q9D0K2	Oxct1	-0.384482	-0.32543	-0.0590521	+	+		21.7393	21.7403	21.7165	21.3754	21.4341	21.2331	21.444	21.3661	21.4096	14	14	14	33.5	33.5	33.5	55.988	0	114.84	3784800000	31	2.51083	0.0179681	-0.384482	-6.38681	3.77663	0.00440385	-0.32543	-13.6409	0.390255	0.999541	-0.0590521	-0.925384
Toll-like receptor 8 (CD antigen CD288)	TLR8_MOUSE	P58682	Tlr8	-0.384187	-0.490317	0.10613	+	+		17.5523	17.3311	17.6196	17.0483	17.1307	17.1715	16.9704	17.0163	17.0453	7	6	6	8.5	7.8	7.8	119.36	0	73.368	98085000	8	1.81782	0.0470996	-0.384187	-4.07088	2.26147	0.0252243	-0.490317	-5.45817	1.18022	0.999541	0.10613	2.51031
Prefoldin subunit 2	PFD2_MOUSE	O70591	Pfdn2	-0.383847	-0.466317	0.0824699	+	+		18.7642	18.7534	18.7595	18.3729	18.353	18.3998	18.1961	18.4135	18.2686	5	5	5	32.5	32.5	32.5	16.534	0	32.729	400890000	7	4.98982	0.0019486	-0.383847	-27.6087	2.72461	0.013969	-0.466317	-7.28664	0.559928	0.999541	0.0824699	1.26216
SID1 transmembrane family member 2	SIDT2_MOUSE	Q8CIF6	Sidt2	-0.383338	-0.401344	0.018006	+	+		15.6289	15.7042	15.5632	15.2906	15.2699	15.1858	15.2682	15.171	15.2531	4	3	3	4.3	3.5	3.5	94.5	0	18.868	37006000	3	2.74894	0.0135662	-0.383338	-7.39574	2.86066	0.012036	-0.401344	-7.91574	0.15265	0.999541	0.018006	0.408782
Nuclear factor of activated T-cells, cytoplasmic 2 (NF-ATc2) (NFATc2) (NFAT pre-existing subunit) (NF-ATp) (T-cell transcription factor NFAT1)	NFAC2_MOUSE	Q60591	Nfatc2	-0.383218	-0.470118	0.0869001	+	+		17.4093	17.2566	17.4639	16.9732	16.9035	17.1035	16.8997	16.805	17.0148	7	7	6	9.3	9.3	8.3	99.641	0	53.581	134680000	10	1.96229	0.0377827	-0.383218	-4.48984	2.2501	0.025511	-0.470118	-5.41864	0.442384	0.999541	0.0869001	1.0303
Galectin-1 (Gal-1) (14 kDa lectin) (Beta-galactoside-binding lectin L-14-I) (Galaptin) (Lactose-binding lectin 1) (Lectin galactoside-binding soluble 1) (S-Lac lectin 1)	LEG1_MOUSE	P16045	Lgals1	-0.382878	-0.329256	-0.0536219	+	+		24.7035	24.66	24.7181	24.2673	24.3614	24.3041	24.3143	24.3467	24.4327	12	12	12	74.8	74.8	74.8	14.866	0	128.28	31851000000	61	3.5291	0.00628379	-0.382878	-11.7945	2.95	0.0110494	-0.329256	-8.35495	0.528065	0.999541	-0.0536219	-1.19975
Beta-galactosidase (EC 3.2.1.23) (Acid beta-galactosidase) (Lactase)	BGAL_MOUSE	P23780	Glb1	-0.382703	-0.510635	0.127932	+	+		20.3564	20.0708	20.2068	19.7904	19.8	19.8956	19.7107	19.6756	19.7158	12	12	11	21.2	21.2	19.3	73.12	0	91.064	1415700000	26	1.89723	0.041507	-0.382703	-4.29758	2.44245	0.0196715	-0.510635	-6.11996	1.62967	0.999541	0.127932	3.56597
Arachidonate 5-lipoxygenase-activating protein (FLAP) (MK-886-binding protein)	AL5AP_MOUSE	P30355	Alox5ap	-0.382357	-0.362925	-0.0194314	+	+		19.1008	19.0265	19.0661	18.7042	18.6787	18.6633	18.7308	18.7569	18.6168	3	3	3	17.4	17.4	17.4	18.136	0	20.089	1147900000	7	4.00284	0.00406315	-0.382357	-15.5699	2.7829	0.0131851	-0.362925	-7.5505	0.163861	0.999541	-0.0194314	-0.435442
Transmembrane protein 68	TMM68_MOUSE	Q9D850	Tmem68	-0.382269	-0.337299	-0.0449696	+	+		14.2326	14.238	14.4507	13.8783	13.8462	14.05	14.0555	13.9137	13.9403	2	2	2	8.5	8.5	8.5	37.81	0.00048461	12.859	12336000	2	1.78995	0.0492811	-0.382269	-3.99332	1.79842	0.0480687	-0.337299	-4.01678	0.229456	0.999541	-0.0449696	-0.585615
Nuclear receptor-binding protein (HLS7-interacting protein kinase) (MLF1 adapter molecule)	NRBP_MOUSE	Q99J45	Nrbp1	-0.381536	-0.382673	0.0011371	+	+		16.4543	16.4988	16.4258	16.0786	16.1635	15.9921	16.1518	16.0276	16.0514	2	2	2	5.8	5.8	5.8	59.865	0.00026076	15.215	45233000	4	2.67907	0.0146893	-0.381536	-7.0862	3.03269	0.0101244	-0.382673	-8.78108	0.00597429	0.999541	0.0011371	0.0182174
Spatacsin (Spastic paraplegia 11 protein homolog)	SPTCS_MOUSE	Q3UHA3	Spg11	-0.378395	-0.382741	0.00434621	+	+		16.0541	16.1132	16.0141	15.6348	15.7445	15.6668	15.7376	15.6792	15.6163	9	9	9	5.8	5.8	5.8	273.93	0	82.099	50030000	9	3.01813	0.0106048	-0.378395	-8.70464	2.96766	0.0108833	-0.382741	-8.44431	0.0306058	0.999541	0.00434621	0.0908848
StAR-related lipid transfer protein 3 (Protein ES 64) (Protein MLN 64) (START domain-containing protein 3) (StARD3)	STAR3_MOUSE	Q61542	Stard3	-0.377092	-0.470676	0.0935841	+	+		16.6545	16.5637	16.5947	16.1584	16.26	16.2632	16.069	16.1638	16.1681	3	3	3	8.3	8.3	8.3	50.469	0	22.69	95963000	4	3.01072	0.0106227	-0.377092	-8.66596	3.44724	0.00636635	-0.470676	-11.2383	0.926229	0.999541	0.0935841	1.98212
Apoptotic protease-activating factor 1 (APAF-1)	APAF_MOUSE	O88879	Apaf1	-0.374902	-0.416475	0.0415726	+	+		17.296	17.3587	17.3752	16.9392	17.0154	16.9506	16.9426	16.8608	16.977	7	7	7	6.4	6.4	6.4	141	0	45.995	116640000	8	3.42384	0.00685392	-0.374902	-11.084	3.23349	0.0081153	-0.416475	-9.90071	0.424207	0.999541	0.0415726	0.993908
Tyrosine-protein phosphatase non-receptor type substrate 1 (SHP substrate 1) (SHPS-1) (Brain Ig-like molecule with tyrosine-based activation motifs) (Bit) (CD172 antigen-like family member A) (Inhibitory receptor SHPS-1) (MyD-1 antigen) (Signal-regulatory protein alpha-1) (Sirp-alpha-1) (mSIRP-alpha1) (p84) (CD antigen CD172a)	SHPS1_MOUSE	P97797	Sirpa	-0.374355	-0.422131	0.0477759	+	+		21.443	21.4286	21.5017	21.191	20.9915	21.0677	20.9203	21.0736	21.1129	8	8	8	21	21	21	55.997	0	66.738	3169200000	19	2.41328	0.0201488	-0.374355	-6.00904	2.59108	0.0162061	-0.422131	-6.71257	0.225951	0.999541	0.0477759	0.577812
Lipid droplet-associated hydrolase (EC 3.1.1.-) (Lipid droplet-associated serine hydrolase) (mLDAH)	LDAH_MOUSE	Q8BVA5	Ldah	-0.374132	-0.428871	0.0547384	+	+		18.2918	18.2678	18.2365	18.0156	17.7947	17.8633	17.8729	17.8332	17.8033	5	5	5	15.3	15.3	15.3	37.374	0	34.354	168260000	6	2.29249	0.0239022	-0.374132	-5.56725	4.11848	0.00343821	-0.428871	-16.6558	0.32991	0.999541	0.0547384	0.801343
Inositol polyphosphate-4-phosphatase type I A (Inositol polyphosphate 4-phosphatase type I) (Inositol polyphosphate 4-phosphatase-1) (4-Ptase-1) (Type I inositol 3,4-bisphosphate 4-phosphatase) (EC 3.1.3.66)	INP4A_MOUSE	Q9EPW0	Inpp4a	-0.37099	-0.462104	0.0911137	+	+		13.7519	13.7362	13.8058	13.3272	13.3658	13.4879	13.5149	13.2555	13.1371	2	2	2	1.9	1.9	1.9	105.54	0.00070771	12.077	16144000	2	2.6653	0.0150094	-0.37099	-7.02656	1.81726	0.0465637	-0.462104	-4.06932	0.304986	0.999541	0.0911137	0.749063
Ferrochelatase, mitochondrial (EC 4.99.1.1) (Heme synthase) (Protoheme ferro-lyase)	HEMH_MOUSE	P22315	Fech	-0.369908	-0.453255	0.0833467	+	+		17.0229	17.1097	16.9073	16.6622	16.7068	16.5613	16.6994	16.4309	16.5499	6	6	6	21.2	21.2	21.2	47.13	0	55.336	88297000	7	2.15172	0.028682	-0.369908	-5.08592	2.01719	0.0345045	-0.453255	-4.65688	0.396718	0.999541	0.0833467	0.938489
Platelet-activating factor receptor (PAF-R) (PAFr)	PTAFR_MOUSE	Q62035	Ptafr	-0.36975	-0.278639	-0.0911109	+			15.5987	15.8065	15.6971	15.3067	15.3077	15.3787	15.4848	15.4767	15.3049	2	2	2	8.8	8.8	8.8	39.148	0.0011526	11.432	60336000	2	2.33732	0.0226426	-0.36975	-5.72797	1.53198	0.0730858	-0.278639	-3.32003	0.650406	0.999541	-0.0911109	-1.43858
Sorting nexin-2	SNX2_MOUSE	Q9CWK8	Snx2	-0.367916	-0.402855	0.0349388	+	+		21.9953	21.9872	21.9768	21.5778	21.5527	21.7252	21.6606	21.5652	21.525	23	23	22	42.2	42.2	40.1	58.47	0	176.63	5210300000	42	2.61313	0.0157648	-0.367916	-6.80457	3.23914	0.00810104	-0.402855	-9.93406	0.200409	0.999541	0.0349388	0.52024
CDGSH iron-sulfur domain-containing protein 2 (MitoNEET-related 1 protein) (Miner1) (Nervous system overexpressed protein 70)	CISD2_MOUSE	Q9CQB5	Cisd2	-0.367675	-0.396039	0.0283635	+			18.9027	19.1511	18.9736	18.6586	18.6535	18.6122	18.5564	18.5296	18.7532	6	6	6	50.4	50.4	50.4	15.242	0	40.039	416070000	8	2.089	0.0315497	-0.367675	-4.8823	1.74797	0.052205	-0.396039	-3.87837	0.146419	0.999541	0.0283635	0.393817
Protein phosphatase Slingshot homolog 3 (EC 3.1.3.16) (EC 3.1.3.48) (SSH-like protein 3) (SSH-3L) (mSSH-3L)	SSH3_MOUSE	Q8K330	Ssh3	-0.367242	-0.418343	0.0511004	+	+		16.7103	16.5863	16.6735	16.253	16.2364	16.3789	16.2585	16.2111	16.2454	3	3	3	5.1	5.1	5.1	72.227	0	22.055	82484000	4	2.49419	0.0183094	-0.367242	-6.32098	3.35128	0.00691549	-0.418343	-10.6181	0.469144	0.999541	0.0511004	1.08355
NAD-dependent protein deacetylase sirtuin-2 (EC 2.3.1.286) (Regulatory protein SIR2 homolog 2) (SIR2-like protein 2) (mSIR2L2)	SIR2_MOUSE	Q8VDQ8	Sirt2	-0.367135	-0.380116	0.0129801	+	+		19.0114	19.0764	18.9844	18.6802	18.6268	18.6638	18.5821	18.5958	18.7539	7	7	7	29	29	29	39.553	0	57.714	572210000	10	3.50729	0.00636651	-0.367135	-11.6439	2.45794	0.0193351	-0.380116	-6.17959	0.0798765	0.999541	0.0129801	0.226385
Mast cell surface glycoprotein Gp49A	GP49A_MOUSE	Q61450	Gp49a	-0.364633	-0.391357	0.0267245	+	+		14.0523	14.0166	13.986	13.6754	13.6572	13.6284	13.6263	13.6531	13.6014	7	3	3	25.4	13.9	13.9	34.194	0	27.71	43957000	4	3.99378	0.00406315	-0.364633	-15.4878	4.06096	0.00347535	-0.391357	-16.1068	0.589127	0.999541	0.0267245	1.31918
2-oxoglutarate dehydrogenase, mitochondrial (EC 1.2.4.2) (2-oxoglutarate dehydrogenase complex component E1) (OGDC-E1) (Alpha-ketoglutarate dehydrogenase)	ODO1_MOUSE	Q60597	Ogdh	-0.364243	-0.336964	-0.0272783	+	+		20.3526	20.4159	20.2372	20.0112	20.0608	19.8409	20.1097	19.9535	19.9315	23	23	23	30.1	30.1	30.1	115.42	0	199.85	1552300000	34	1.89871	0.041412	-0.364243	-4.30191	1.92984	0.0395141	-0.336964	-4.39319	0.113674	0.999541	-0.0272783	-0.313302
Brefeldin A-inhibited guanine nucleotide-exchange protein 2 (Brefeldin A-inhibited GEP 2) (ADP-ribosylation factor guanine nucleotide-exchange factor 2)	BIG2_MOUSE	A2A5R2	Arfgef2	-0.363588	-0.33886	-0.0247281	+			18.038	18.2452	18.1878	17.8301	17.7982	17.7519	17.9649	17.6611	17.8284	15	15	10	9.9	9.9	6.9	202.24	0	108.23	252930000	16	2.28116	0.0242361	-0.363588	-5.52721	1.46446	0.0811118	-0.33886	-3.15588	0.0976226	0.999541	-0.0247281	-0.272553
AP-2 complex subunit alpha-1 (100 kDa coated vesicle protein A) (Adaptor protein complex AP-2 subunit alpha-1) (Adaptor-related protein complex 2 subunit alpha-1) (Alpha-adaptin A) (Alpha1-adaptin) (Clathrin assembly protein complex 2 alpha-A large chain) (Plasma membrane adaptor HA2/AP2 adaptin alpha A subunit)	AP2A1_MOUSE	P17426	Ap2a1	-0.362557	-0.344255	-0.0183023	+			20.4519	20.5561	20.3982	20.0451	20.238	20.0355	20.3061	19.9832	20.0842	23	23	14	24.3	24.3	17.2	105.48	0	163.77	1594600000	33	1.96499	0.0376176	-0.362557	-4.49795	1.50196	0.0767107	-0.344255	-3.24648	0.0544191	0.999541	-0.0183023	-0.157843
Ras-related GTP-binding protein A (Rag A) (RagA) (EC 3.6.5.-)	RRAGA_MOUSE	Q80X95	Rraga	-0.361587	-0.336896	-0.0246913	+	+		18.3406	18.2027	18.119	17.8817	17.8897	17.8061	17.9308	17.7824	17.9384	5	5	5	16.6	16.6	16.6	36.566	0	32.636	376860000	8	2.17843	0.0278826	-0.361587	-5.17461	1.82786	0.045791	-0.336896	-4.09908	0.161805	0.999541	-0.0246913	-0.430577
Tubulin alpha-4A chain (Alpha-tubulin 4) (Alpha-tubulin isotype M-alpha-4) (Tubulin alpha-4 chain)	TBA4A_MOUSE	P68368	Tuba4a	-0.361314	-0.372546	0.0112317	+	+		18.8116	18.9183	18.7786	18.5241	18.4652	18.4353	18.5842	18.3943	18.4124	19	3	3	51.8	8.7	8.7	49.924	0	122.36	468230000	5	2.72484	0.0138736	-0.361314	-7.28767	2.14155	0.0293892	-0.372546	-5.05248	0.0590418	0.999541	0.0112317	0.170508
Clathrin interactor 1 (Enthoprotin) (Epsin-4) (Epsin-related protein) (EpsinR)	EPN4_MOUSE	Q99KN9	Clint1	-0.359561	-0.430487	0.070926	+	+		20.417	20.2823	20.4906	20.0791	19.9487	20.0833	19.8936	20.0649	19.9399	13	13	13	28.9	28.9	28.9	51.425	0	93.694	1062300000	18	2.0547	0.0331477	-0.359561	-4.77362	2.24681	0.0256505	-0.430487	-5.40724	0.451945	0.999541	0.070926	1.04936
Sorcin	SORCN_MOUSE	Q6P069	Sri	-0.358691	-0.290496	-0.0681947	+	+		21.5126	21.4936	21.5077	21.0643	21.2091	21.1643	21.2428	21.1974	21.2022	9	9	9	54.1	54.1	54.1	20.296	0	62.51	2081000000	13	2.94	0.0111666	-0.358691	-8.30468	4.32426	0.00343821	-0.290496	-18.7742	0.686921	0.999541	-0.0681947	-1.50971
Choline transporter-like protein 2 (Solute carrier family 44 member 2)	CTL2_MOUSE	Q8BY89	Slc44a2	-0.357927	-0.331394	-0.0265325	+	+		17.3736	17.4463	17.5304	17.1456	17.1001	17.0308	17.1862	17.0029	17.167	5	5	5	7.2	7.2	7.2	79.923	0	30.002	127530000	6	2.50473	0.0180388	-0.357927	-6.36262	1.96448	0.0373375	-0.331394	-4.49642	0.147247	0.999541	-0.0265325	-0.395811
NADH dehydrogenase [ubiquinone] iron-sulfur protein 2, mitochondrial (EC 7.1.1.2) (Complex I-49kD) (CI-49kD) (NADH-ubiquinone oxidoreductase 49 kDa subunit)	NDUS2_MOUSE	Q91WD5	Ndufs2	-0.357474	-0.37266	0.0151857	+	+		18.5433	18.6119	18.5226	18.2095	18.1721	18.2238	18.2111	18.1077	18.241	8	8	8	21.4	21.4	21.4	52.625	0	61.802	301590000	10	3.48681	0.00648774	-0.357474	-11.504	2.80989	0.0128832	-0.37266	-7.67549	0.12902	0.999541	0.0151857	0.351447
CMRF35-like molecule 8 (CLM-8) (CD300 antigen-like family member A) (Leukocyte mono-Ig-like receptor 1) (Mast cell-derived paired immunoglobulin-like receptor 1) (Myeloid-associated immunoglobulin-like receptor 1) (MAIR-1) (MAIR-I) (CD antigen CD300a)	CLM8_MOUSE	Q6SJQ0	Cd300a	-0.356311	-0.320493	-0.0358184	+	+		14.5561	14.5162	14.5239	14.1024	14.2447	14.1802	14.331	14.1406	14.163	3	3	3	13.1	13.1	13.1	35.259	0	22.444	41222000	3	2.93988	0.0111666	-0.356311	-8.30408	2.19449	0.0272616	-0.320493	-5.22852	0.1881	0.999541	-0.0358184	-0.49202
AMP deaminase 3 (EC 3.5.4.6) (AMP deaminase H-type) (AMP deaminase isoform E) (Heart-type AMPD)	AMPD3_MOUSE	O08739	Ampd3	-0.354989	-0.477705	0.122716	+	+		17.3076	17.1246	17.2161	16.8737	16.7354	16.9743	16.7539	16.7579	16.7034	7	7	7	9.5	9.5	9.5	88.651	0	56.28	113550000	9	1.81971	0.0469966	-0.354989	-4.07619	2.99467	0.0105536	-0.477705	-8.58276	0.793271	0.999541	0.122716	1.7178
Integrator complex subunit 8 (Int8)	INT8_MOUSE	Q80V86	Ints8	-0.354885	-0.486036	0.13115	+	+		13.3413	13.297	13.338	12.9282	13.0322	12.9512	12.9928	12.6763	12.849	3	3	3	4.5	4.5	4.5	113.35	0	31.315	17071000	3	3.29255	0.00770905	-0.354885	-10.2545	2.20039	0.027038	-0.486036	-5.24842	0.607532	0.999541	0.13115	1.35506
Cdc42-interacting protein 4 (Thyroid receptor-interacting protein 10) (TR-interacting protein 10) (TRIP-10)	CIP4_MOUSE	Q8CJ53	Trip10	-0.352784	-0.408244	0.0554606	+	+		18.2672	18.1524	18.3252	17.9822	17.8095	17.8947	17.7118	17.8659	17.9423	11	11	11	22.5	22.5	22.5	62.566	0	76.534	200060000	12	2.11255	0.0305752	-0.352784	-4.95802	2.06939	0.0323044	-0.408244	-4.81994	0.262927	0.999541	0.0554606	0.659088
Glutamine--fructose-6-phosphate aminotransferase [isomerizing] 1 (EC 2.6.1.16) (D-fructose-6-phosphate amidotransferase 1) (Glutamine:fructose-6-phosphate amidotransferase 1) (GFAT 1) (GFAT1) (Hexosephosphate aminotransferase 1)	GFPT1_MOUSE	P47856	Gfpt1	-0.352729	-0.379449	0.0267194	+			17.5591	17.6552	17.3757	17.193	17.1919	17.1469	17.3571	17.0718	17.0228	8	8	8	13.2	13.2	13.2	76.722	0	54.273	140270000	7	1.87414	0.0429879	-0.352729	-4.2308	1.33869	0.0991307	-0.379449	-2.86178	0.0903252	0.999541	0.0267194	0.253717
Mitogen-activated protein kinase 14 (MAP kinase 14) (MAPK 14) (EC 2.7.11.24) (CRK1) (Mitogen-activated protein kinase p38 alpha) (MAP kinase p38 alpha)	MK14_MOUSE	P47811	Mapk14	-0.351487	-0.344426	-0.007061	+	+		19.3008	19.2056	19.2561	18.8621	18.968	18.878	18.9581	18.924	18.8471	8	8	8	23.6	23.6	23.6	41.287	0	52.595	715680000	9	2.91642	0.0113751	-0.351487	-8.18733	2.8871	0.0116828	-0.344426	-8.04348	0.0522127	0.999541	-0.007061	-0.151762
Coiled-coil domain-containing protein 25	CCD25_MOUSE	Q78PG9	Ccdc25	-0.35073	-0.358262	0.00753212	+	+		16.9071	16.9808	17.0024	16.61	16.6404	16.5877	16.5867	16.5953	16.6334	2	2	2	7.7	7.7	7.7	24.48	0.00071023	12.164	72390000	3	3.37164	0.00712777	-0.35073	-10.7469	3.42957	0.00650058	-0.358262	-11.1216	0.13234	0.999541	0.00753212	0.359601
Terminal uridylyltransferase 7 (TUTase 7) (EC 2.7.7.52) (Zinc finger CCHC domain-containing protein 6)	TUT7_MOUSE	Q5BLK4	Tut7	-0.350645	-0.393413	0.0427682	+	+		15.8017	15.7085	15.806	15.3865	15.3729	15.5048	15.4008	15.3387	15.3965	5	5	5	4.8	4.8	4.8	169.1	0	38.023	54266000	5	2.57961	0.0165515	-0.350645	-6.66517	3.32729	0.00716718	-0.393413	-10.4681	0.38804	0.999541	0.0427682	0.920886
Synaptic vesicle membrane protein VAT-1 homolog (EC 1.-.-.-)	VAT1_MOUSE	Q62465	Vat1	-0.350187	-0.301308	-0.0488784	+	+		22.3684	22.3224	22.2845	21.9762	22.0757	21.8729	21.9928	21.9917	22.0869	15	15	15	36.2	36.2	36.2	43.096	0	121.05	6900600000	49	2.28068	0.0242361	-0.350187	-5.52551	2.78788	0.01309	-0.301308	-7.57342	0.298269	0.999541	-0.0488784	-0.734849
F-box-like/WD repeat-containing protein TBL1XR1 (Nuclear receptor corepressor/HDAC3 complex subunit TBLR1) (TBL1-related protein 1) (Transducin beta-like 1X-related protein 1)	TBL1R_MOUSE	Q8BHJ5	Tbl1xr1	-0.350176	-0.370309	0.0201327	+	+		17.3094	17.1823	17.3415	16.9957	16.9207	16.8663	16.8717	16.8673	16.9833	6	6	4	18.1	18.1	12.5	55.66	0	45.561	158990000	7	2.33075	0.022808	-0.350176	-5.70418	2.41254	0.0205303	-0.370309	-6.00625	0.139619	0.999541	0.0201327	0.377363
Histone H2B type 1-P	H2B1P_MOUSE	Q8CGP2	Hist1h2bp	-0.349791	-0.342307	-0.00748316	+	+		26.7357	26.604	26.8423	26.4031	26.298	26.4316	26.3741	26.3877	26.3932	9	9	0	57.9	57.9	0	13.992	0	65.773	92816000000	161	1.92301	0.0400293	-0.349791	-4.37306	2.11043	0.0308388	-0.342307	-4.95117	0.0634274	0.999541	-0.00748316	-0.182431
Ras-related protein Rab-13	RAB13_MOUSE	Q9DD03	Rab13	-0.348122	-0.391599	0.0434771	+	+		14.9237	14.8223	14.8001	14.425	14.5265	14.5502	14.4714	14.5574	14.3425	5	2	2	25.2	12.4	12.4	22.77	0.00051573	14.761	33656000	3	2.52431	0.0177681	-0.348122	-6.44057	2.23166	0.0260376	-0.391599	-5.35501	0.232737	0.999541	0.0434771	0.592901
WASH complex subunit 4 (WASH complex subunit SWIP)	WASC4_MOUSE	Q3UMB9	Washc4	-0.347476	-0.372038	0.0245622	+	+		19.1336	19.1823	19.1795	18.8654	18.7981	18.7895	18.861	18.699	18.8193	16	16	16	14.4	14.4	14.4	136.37	0	133.33	558800000	19	3.57391	0.00588043	-0.347476	-12.1099	2.72425	0.013969	-0.372038	-7.28502	0.17151	0.999541	0.0245622	0.45345
CYFIP-related Rac1 interactor B (Protein FAM49B)	CYRIB_MOUSE	Q921M7	Cyrib	-0.34719	-0.389499	0.0423094	+	+		20.9452	20.7855	21.0234	20.5223	20.5627	20.6276	20.5086	20.5095	20.5675	9	9	8	34.6	34.6	31.8	36.776	0	123.32	1950600000	18	1.97968	0.0369054	-0.34719	-4.54226	2.23292	0.0260166	-0.389499	-5.35931	0.510104	0.999541	0.0423094	1.16445
Transformation/transcription domain-associated protein (Tra1 homolog)	TRRAP_MOUSE	Q80YV3	Trrap	-0.346729	-0.412804	0.0660753	+	+		15.5995	15.6818	15.7812	15.3804	15.3545	15.2873	15.3842	15.2085	15.2313	5	5	5	2.9	2.9	2.9	291.55	0	39.609	30552000	5	2.367	0.0216487	-0.346729	-5.83648	2.25046	0.025511	-0.412804	-5.41988	0.462479	0.999541	0.0660753	1.07032
Acylamino-acid-releasing enzyme (AARE) (EC 3.4.19.1) (Acyl-peptide hydrolase) (APH) (Acylaminoacyl-peptidase)	APEH_MOUSE	Q8R146	Apeh	-0.34661	-0.315961	-0.0306492	+			19.95	20.1269	19.9047	19.6522	19.709	19.5806	19.8541	19.5684	19.6112	18	18	18	33.5	33.5	33.5	79.964	0	176.65	968340000	25	1.96028	0.0378739	-0.34661	-4.48382	1.32258	0.101491	-0.315961	-2.82513	0.11553	0.999541	-0.0306492	-0.317956
Argininosuccinate lyase (ASAL) (EC 4.3.2.1) (Arginosuccinase)	ARLY_MOUSE	Q91YI0	Asl	-0.346073	-0.35892	0.0128473	+	+		20.5125	20.5192	20.5266	20.1707	20.1626	20.1869	20.2046	20.1269	20.15	12	12	12	24.1	24.1	24.1	51.739	0	84.359	1397100000	21	5.72007	0.00135869	-0.346073	-42.0869	3.97679	0.00385802	-0.35892	-15.335	0.205765	0.999541	0.0128473	0.532418
MAP kinase-activated protein kinase 2 (MAPK-activated protein kinase 2) (MAPKAP kinase 2) (MAPKAP-K2) (MAPKAPK-2) (MK-2) (MK2) (EC 2.7.11.1)	MAPK2_MOUSE	P49138	Mapkapk2	-0.344356	-0.371269	0.0269127	+	+		20.0334	19.9499	20.1714	19.6521	19.6842	19.7853	19.6065	19.6766	19.7578	9	9	6	24.4	24.4	17.1	44.049	0	60.015	590140000	15	1.97512	0.0371114	-0.344356	-4.52848	2.05044	0.0330136	-0.371269	-4.76027	0.17145	0.999541	0.0269127	0.453308
Proteasome subunit beta type-9 (EC 3.4.25.1) (LMP-2d) (Low molecular mass protein 2) (Macropain chain 7) (Multicatalytic endopeptidase complex chain 7) (Proteasome chain 7) (Proteasome subunit beta-1i) (Really interesting new gene 12 protein)	PSB9_MOUSE	P28076	Psmb9	-0.343417	-0.417127	0.0737095	+	+		17.906	17.7129	17.8715	17.3948	17.4784	17.5869	17.3808	17.3566	17.5017	2	2	2	8.7	8.7	8.7	23.396	0.00049826	13.589	342870000	3	1.86975	0.0432296	-0.343417	-4.21818	2.30161	0.0240157	-0.417127	-5.59963	0.442942	0.999541	0.0737095	1.03141
Ras-related protein Rab-9A (Sid 99)	RAB9A_MOUSE	Q9R0M6	Rab9a	-0.342141	-0.376008	0.0338669	+	+		19.4702	19.4589	19.4118	19.076	19.1326	19.1059	19.0879	19.0555	19.0696	6	6	6	26.9	26.9	26.9	22.909	0	47.66	393870000	10	3.83499	0.0048129	-0.342141	-14.1152	4.31044	0.00343821	-0.376008	-18.624	0.832724	0.999541	0.0338669	1.79562
Double-stranded RNA-specific adenosine deaminase (DRADA) (EC 3.5.4.37) (RNA adenosine deaminase 1)	DSRAD_MOUSE	Q99MU3	Adar	-0.341738	-0.420446	0.078708	+	+		18.0189	18.0299	18.0084	17.6276	17.6124	17.792	17.5807	17.5806	17.6346	9	9	9	9	9	9	127.66	0	60.95	184290000	10	2.3873	0.0210569	-0.341738	-5.91166	4.60529	0.00307835	-0.420446	-22.0996	0.58287	0.999541	0.078708	1.30697
Cyclin-dependent-like kinase 5 (EC 2.7.11.1) (CR6 protein kinase) (CRK6) (Cell division protein kinase 5) (Serine/threonine-protein kinase PSSALRE) (Tau protein kinase II catalytic subunit) (TPKII catalytic subunit)	CDK5_MOUSE	P49615	Cdk5	-0.340713	-0.309035	-0.0316779	+	+		15.7004	15.6961	15.6747	15.4684	15.3283	15.2524	15.4957	15.3921	15.2563	5	4	4	22.6	19.9	19.9	33.288	0	32.331	68139000	5	2.22784	0.0259186	-0.340713	-5.34187	1.94199	0.0386905	-0.309035	-4.42921	0.123371	0.999541	-0.0316779	-0.337494
Sorting and assembly machinery component 50 homolog	SAM50_MOUSE	Q8BGH2	Samm50	-0.340621	-0.386536	0.0459143	+	+		18.0311	17.9888	18.0829	17.6801	17.6872	17.7136	17.6205	17.5362	17.7865	9	9	9	23.5	23.5	23.5	51.863	0	61.024	305430000	9	3.51891	0.00631947	-0.340621	-11.7239	2.10377	0.031115	-0.386536	-4.92968	0.24432	0.999541	0.0459143	0.618471
Adipocyte plasma membrane-associated protein (Protein DD16)	APMAP_MOUSE	Q9D7N9	Apmap	-0.340547	-0.459137	0.11859	+	+		17.1054	16.9655	17.1064	16.7051	16.6442	16.8064	16.63	16.5145	16.6554	6	6	6	15.2	15.2	15.2	46.434	0	40.981	65671000	7	2.16077	0.0284695	-0.340547	-5.11583	2.70417	0.0144798	-0.459137	-7.19606	0.859133	0.999541	0.11859	1.84797
Tubulin-specific chaperone A (TCP1-chaperonin cofactor A) (Tubulin-folding cofactor A) (CFA)	TBCA_MOUSE	P48428	Tbca	-0.338814	-0.37315	0.0343361	+	+		20.1381	20.0695	20.2257	19.7679	19.7796	19.8693	19.6965	19.8396	19.7778	6	6	6	49.1	49.1	49.1	12.758	0	41.026	1040600000	7	2.44098	0.0193343	-0.338814	-6.11435	2.43339	0.0198169	-0.37315	-6.08535	0.26141	0.999541	0.0343361	0.655797
ADP-ribosylation factor-binding protein GGA3 (Golgi-localized, gamma ear-containing, ARF-binding protein 3)	GGA3_MOUSE	Q8BMI3	Gga3	-0.338345	-0.318053	-0.0202923	+	+		16.6676	16.6607	16.7234	16.3615	16.3557	16.3194	16.276	16.377	16.4444	3	3	3	4.9	4.9	4.9	77.972	0	17.816	44947000	4	3.84497	0.00477778	-0.338345	-14.1979	2.41676	0.0203603	-0.318053	-6.02219	0.149129	0.999541	-0.0202923	-0.400339
Rho family-interacting cell polarization regulator 1	RIPR1_MOUSE	Q68FE6	Ripor1	-0.337923	-0.347233	0.00931072	+	+		13.4224	13.4967	13.5014	13.0707	13.0766	13.2594	13.0502	13.1492	13.1793	2	2	2	1.6	1.6	1.6	132.35	0.00093088	11.698	6362600	2	2.13812	0.0293706	-0.337923	-5.04124	2.75979	0.0134778	-0.347233	-7.44487	0.0433868	0.999541	0.00931072	0.127192
Tubulin--tyrosine ligase-like protein 12 (Inactive tubulin--tyrosine ligase-like protein 12)	TTL12_MOUSE	Q3UDE2	Ttll12	-0.336601	-0.315824	-0.0207774	+	+		17.5753	17.5328	17.4282	17.2036	17.2532	17.0697	17.3075	17.1508	17.1306	6	6	6	13.3	13.3	13.3	74.042	0	44.728	127500000	8	2.06318	0.0327981	-0.336601	-4.80034	1.94856	0.0383168	-0.315824	-4.44877	0.0948039	0.999541	-0.0207774	-0.265301
NPC intracellular cholesterol transporter 1 (Niemann-Pick C1 protein)	NPC1_MOUSE	O35604	Npc1	-0.336137	-0.375256	0.0391197	+	+		21.251	21.2793	21.3318	21.017	20.9192	20.9175	20.9271	20.8195	20.9898	11	11	11	7.1	7.1	7.1	142.88	0	70.146	2447200000	19	2.938	0.0111666	-0.336137	-8.29468	2.6149	0.0157633	-0.375256	-6.81199	0.261536	0.999541	0.0391197	0.656071
E3 ubiquitin-protein ligase listerin (EC 2.3.2.27) (RING finger protein 160) (RING-type E3 ubiquitin transferase listerin) (Zinc finger protein 294) (Zfp-294)	LTN1_MOUSE	Q6A009	Ltn1	-0.33601	-0.343202	0.00719198	+			14.9845	15.0729	14.8674	14.6065	14.6786	14.6317	14.805	14.5175	14.5726	3	3	3	2.4	2.4	2.4	198.92	0	21.973	32059000	3	2.22174	0.0262141	-0.33601	-5.32099	1.49441	0.0777462	-0.343202	-3.22813	0.026622	0.999541	0.00719198	0.079382
Protein canopy homolog 4 (Protein associated with Tlr4)	CNPY4_MOUSE	Q8BQ47	Cnpy4	-0.334877	-0.493052	0.158175	+	+		17.9591	17.777	17.9333	17.525	17.4823	17.6575	17.3826	17.5576	17.25	4	4	4	15.9	15.9	15.9	28.093	0	23.796	168760000	5	1.90397	0.041092	-0.334877	-4.31722	2.01977	0.0344411	-0.493052	-4.66483	0.696321	0.999541	0.158175	1.52804
Nuclear distribution protein nudE homolog 1 (NudE) (mNudE)	NDE1_MOUSE	Q9CZA6	Nde1	-0.334007	-0.371265	0.0372585	+	+		13.5606	13.5085	13.6165	13.179	13.2004	13.3042	13.1439	13.3447	13.0832	3	2	2	10.1	6.6	6.6	35.789	0.00049249	13.294	9825300	2	2.59443	0.0161769	-0.334007	-6.7265	1.92218	0.0398343	-0.371265	-4.37061	0.15885	0.999541	0.0372585	0.423567
Trafficking protein particle complex subunit 3 (BET3 homolog)	TPPC3_MOUSE	O55013	Trappc3	-0.333719	-0.422487	0.0887686	+	+		17.3638	17.4923	17.3656	17.0528	17.0562	17.1115	17.0301	16.9921	16.932	3	3	3	14.4	14.4	14.4	20.302	0	23.466	157950000	6	2.69683	0.0143388	-0.333719	-7.16378	2.92861	0.011109	-0.422487	-8.24782	1.21576	0.999541	0.0887686	2.58744
Leucine-rich repeat-containing protein 57	LRC57_MOUSE	Q9D1G5	Lrrc57	-0.332859	-0.357564	0.0247046	+	+		18.0789	18.0674	18.2021	17.7988	17.7487	17.8022	17.6784	17.7259	17.8713	6	6	6	23	23	23	26.76	0	41.396	125610000	8	2.69782	0.0143388	-0.332859	-7.16813	2.10891	0.0309185	-0.357564	-4.94625	0.152302	0.999541	0.0247046	0.407947
NADH dehydrogenase [ubiquinone] 1 alpha subcomplex subunit 7 (Complex I-B14.5a) (CI-B14.5a) (NADH-ubiquinone oxidoreductase subunit B14.5a)	NDUA7_MOUSE	Q9Z1P6	Ndufa7	-0.330818	-0.415953	0.0851345	+			17.8855	17.9906	18.0034	17.6859	17.4921	17.709	17.3299	17.484	17.8178	4	4	4	36.3	36.3	36.3	12.575	0	30.58	248580000	4	1.87269	0.0430676	-0.330818	-4.22661	1.30981	0.103848	-0.415953	-2.79623	0.206238	0.999541	0.0851345	0.533492
MOB kinase activator 2 (Mob2 homolog) (Mps one binder kinase activator-like 2) (Ovary-specific MOB-like protein)	MOB2_MOUSE	Q8VI63	Mob2	-0.330237	-0.364719	0.0344823	+	+		17.2885	17.3963	17.3232	17.0182	17.0182	16.981	17.1152	16.915	16.8838	3	3	3	10.6	10.6	10.6	26.851	0	20.527	130750000	6	3.19618	0.00845884	-0.330237	-9.68313	2.00075	0.0353905	-0.364719	-4.60638	0.178024	0.999541	0.0344823	0.468669
Tetratricopeptide repeat protein 38 (TPR repeat protein 38)	TTC38_MOUSE	A3KMP2	Ttc38	-0.329902	-0.296569	-0.0333335	+			16.607	16.7914	16.6418	16.3968	16.2994	16.3543	16.3542	16.3147	16.4816	5	5	5	14.4	14.4	14.4	52.223	0	35.769	81926000	5	2.19145	0.027426	-0.329902	-5.21827	1.76176	0.0512164	-0.296569	-3.91589	0.225896	0.999541	-0.0333335	-0.577688
Histone H2A type 1-H (H2A-clustered histone 12)	H2A1H_MOUSE	Q8CGP6	H2ac12	-0.329791	-0.338053	0.008262	+	+		24.6236	24.5405	24.5645	24.2327	24.2185	24.288	24.2277	24.2221	24.2646	7	7	3	40.6	40.6	28.1	13.95	0	57.347	67593000000	78	3.27206	0.00780578	-0.329791	-10.1304	3.56438	0.00560523	-0.338053	-12.0422	0.120286	0.999541	0.008262	0.329831
Unconventional myosin-Va (Dilute myosin heavy chain, non-muscle)	MYO5A_MOUSE	Q99104	Myo5a	-0.329643	-0.353086	0.0234439	+	+		21.2185	21.2282	21.3286	20.9506	20.8842	20.9516	20.908	20.8368	20.9713	48	48	47	31	31	30.7	215.54	0	323.31	2267500000	70	2.8592	0.0119788	-0.329643	-7.90873	2.59655	0.0160744	-0.353086	-6.7353	0.201741	0.999541	0.0234439	0.523273
Set1/Ash2 histone methyltransferase complex subunit ASH2 (ASH2-like protein)	ASH2L_MOUSE	Q91X20	Ash2l	-0.328624	-0.313616	-0.0150077	+	+		16.3885	16.3846	16.5244	16.1435	16.0412	16.1269	16.0269	16.1549	16.175	5	5	5	9	9	9	68.249	0	37.071	51052000	6	2.38009	0.0212057	-0.328624	-5.88487	2.06388	0.0324266	-0.313616	-4.80254	0.0955041	0.999541	-0.0150077	-0.267105
Ubiquitin-conjugating enzyme E2 Q1 (EC 2.3.2.23) (E2 ubiquitin-conjugating enzyme Q1) (Galactosyl transferase-associated protein) (GTAP) (Ubiquitin carrier protein Q1) (Ubiquitin-protein ligase Q1)	UB2Q1_MOUSE	Q7TSS2	Ube2q1	-0.328592	-0.337851	0.00925954	+			17.0451	16.9774	17.1675	16.6422	16.7502	16.8119	16.6107	16.6822	16.8836	5	5	5	21.7	21.7	21.7	28.486	0	35.204	90995000	6	1.93522	0.0391746	-0.328592	-4.40911	1.57122	0.0686893	-0.337851	-3.41757	0.0326945	0.999541	0.00925954	0.0968796
Exportin-7 (Exp7) (Ran-binding protein 16)	XPO7_MOUSE	Q9EPK7	Xpo7	-0.328409	-0.396982	0.068573	+	+		17.7344	17.7212	17.757	17.4779	17.4021	17.3475	17.3861	17.2877	17.3479	11	11	11	11.8	11.8	11.8	123.81	0	88.543	129570000	11	2.95293	0.0110631	-0.328409	-8.36969	3.69806	0.00487274	-0.396982	-13.0267	0.654051	0.999541	0.068573	1.44568
Cytochrome b5	CYB5_MOUSE	P56395	Cyb5a	-0.32718	-0.400897	0.0737171	+	+		20.9112	20.767	20.8546	20.4825	20.639	20.4298	20.4723	20.5412	20.3165	7	7	7	52.2	52.2	52.2	15.241	0	48.996	4202200000	12	1.90859	0.0409732	-0.32718	-4.33072	2.1563	0.0287974	-0.400897	-5.10106	0.332205	0.999541	0.0737171	0.806123
Importin-9 (Imp9) (Importin-9a) (Imp9a) (Importin-9b) (Imp9b) (Ran-binding protein 9) (RanBP9)	IPO9_MOUSE	Q91YE6	Ipo9	-0.326801	-0.392839	0.0660388	+	+		18.0452	18.0584	18.086	17.7914	17.6711	17.7467	17.7242	17.6441	17.6429	7	7	7	6.9	6.9	6.9	116.05	0	51.351	167530000	9	3.0374	0.0104692	-0.326801	-8.80596	3.73735	0.00471692	-0.392839	-13.3305	0.678377	0.999541	0.0660388	1.49306
N-acetylgalactosamine kinase (EC 2.7.1.157) (GalNAc kinase) (Galactokinase 2)	GALK2_MOUSE	Q68FH4	Galk2	-0.326267	-0.304505	-0.0217622	+			18.9283	19.0639	18.9518	18.6548	18.6951	18.6155	18.8362	18.5244	18.67	11	11	11	27.5	27.5	27.5	50.503	0	136.84	686500000	13	2.62032	0.0156835	-0.326267	-6.8348	1.42676	0.0864382	-0.304505	-3.06619	0.0828175	0.999541	-0.0217622	-0.234122
cAMP-dependent protein kinase type I-alpha regulatory subunit [Cleaved into: cAMP-dependent protein kinase type I-alpha regulatory subunit, N-terminally processed]	KAP0_MOUSE	Q9DBC7	Prkar1a	-0.326207	-0.307296	-0.0189107	+	+		20.9934	21.0454	21.0079	20.6888	20.7042	20.6752	20.7349	20.6593	20.7306	15	15	15	37.3	37.3	37.3	43.185	0	137.88	2521300000	25	4.29962	0.00294035	-0.326207	-18.5072	3.34668	0.00691549	-0.307296	-10.5891	0.295684	0.999541	-0.0189107	-0.729362
Integrin-linked kinase-associated serine/threonine phosphatase 2C (ILKAP) (EC 3.1.3.16)	ILKAP_MOUSE	Q8R0F6	Ilkap	-0.325389	-0.38676	0.0613712	+	+		16.3349	16.2802	16.4518	16.0827	15.9785	16.0295	15.9604	15.9318	16.0143	3	3	3	7.1	7.1	7.1	42.774	0	18.911	37377000	3	2.28091	0.0242361	-0.325389	-5.52632	2.63488	0.0156543	-0.38676	-6.89637	0.727748	0.999541	0.0613712	1.58938
Puromycin-sensitive aminopeptidase (PSA) (EC 3.4.11.14) (Cytosol alanyl aminopeptidase) (AAP-S)	PSA_MOUSE	Q11011	Npepps	-0.323993	-0.366755	0.0427621	+	+		20.5359	20.442	20.4887	20.1379	20.1695	20.1871	20.1148	20.1516	20.0999	16	15	15	16.4	15.8	15.8	103.32	0	98.797	1146100000	17	3.34113	0.0072845	-0.323993	-10.5544	3.52509	0.00579593	-0.366755	-11.7667	0.950223	0.999541	0.0427621	2.03054
Nicotinamide phosphoribosyltransferase (NAmPRTase) (Nampt) (EC 2.4.2.12) (Pre-B-cell colony-enhancing factor 1 homolog) (PBEF) (Visfatin)	NAMPT_MOUSE	Q99KQ4	Nampt	-0.323973	-0.416619	0.0926463	+	+		21.6901	21.6534	21.5491	21.3226	21.2575	21.3404	21.2624	21.1969	21.1834	21	21	21	46.4	46.4	46.4	55.446	0	145.03	3641500000	39	2.56041	0.0169656	-0.323973	-6.58646	2.98623	0.0105894	-0.416619	-8.53927	1.24053	0.999541	0.0926463	2.64177
SNARE-associated protein Snapin (Biogenesis of lysosome-related organelles complex 1 subunit 7) (BLOC-1 subunit 7) (Synaptosomal-associated protein 25-binding protein) (SNAP-associated protein)	SNAPN_MOUSE	Q9Z266	Snapin	-0.322774	-0.357198	0.0344245	+	+		17.1401	17.0235	17.1052	16.7433	16.8385	16.7187	16.7511	16.6943	16.7518	5	5	5	52.9	52.9	52.9	14.904	0	41.997	78678000	7	2.51911	0.0178361	-0.322774	-6.41977	3.08337	0.00962794	-0.357198	-9.05203	0.34642	0.999541	0.0344245	0.83561
Spliceosome RNA helicase Ddx39b (EC 3.6.4.13) (56 kDa U2AF65-associated protein) (DEAD box protein UAP56) (HLA-B-associated transcript 1 protein)	DX39B_MOUSE	Q9Z1N5	Ddx39b	-0.322707	-0.307407	-0.0152995	+			21.4921	21.5231	21.4411	21.1844	21.2072	21.0965	21.3829	21.1413	21.0098	18	18	7	47.4	47.4	20.6	49.035	0	124.72	2712900000	28	2.83776	0.01236	-0.322707	-7.80653	1.28873	0.10768	-0.307407	-2.74882	0.0457475	0.999541	-0.0152995	-0.133803
Rho GTPase-activating protein 15 (ArhGAP15) (Rho-type GTPase-activating protein 15)	RHG15_MOUSE	Q811M1	Arhgap15	-0.321855	-0.322283	0.000427882	+			17.184	17.0632	17.0906	16.7803	16.8725	16.7194	16.9276	16.8008	16.6425	3	3	3	7.5	7.5	7.5	55.339	0	19.069	109820000	3	2.29844	0.0238298	-0.321855	-5.58835	1.6322	0.0617104	-0.322283	-3.5725	0.00148999	0.999541	0.000427882	0.00456662
AP-1 complex subunit beta-1 (Adaptor protein complex AP-1 subunit beta-1) (Adaptor-related protein complex 1 subunit beta-1) (Beta-1-adaptin) (Beta-adaptin 1) (Clathrin assembly protein complex 1 beta large chain) (Golgi adaptor HA1/AP1 adaptin beta subunit)	AP1B1_MOUSE	O35643	Ap1b1	-0.321156	-0.333354	0.0121981	+	+		19.9496	19.8765	19.9393	19.6267	19.5606	19.6146	19.5959	19.5714	19.598	25	11	11	25.7	13.5	13.5	103.93	0	92.011	1027500000	19	3.33284	0.0072845	-0.321156	-10.5026	3.78087	0.00440385	-0.333354	-13.6749	0.215071	0.999541	0.0121981	0.553443
UDP-N-acetylhexosamine pyrophosphorylase-like protein 1 (EC 2.7.7.-)	UAP1L_MOUSE	Q3TW96	Uap1l1	-0.319529	-0.323758	0.00422923	+	+		22.352	22.3886	22.2206	22.0099	21.9795	22.0131	22.1106	21.9697	21.9096	24	24	24	46	46	46	56.613	0	173.41	8593800000	45	2.44547	0.019291	-0.319529	-6.13155	1.83849	0.0450736	-0.323758	-4.12907	0.0233616	0.999541	0.00422923	0.0698988
Triple functional domain protein (EC 2.7.11.1)	TRIO_MOUSE	Q0KL02	Trio	-0.31919	-0.401917	0.0827271	+	+		14.7698	14.7679	14.7073	14.4469	14.3667	14.4738	14.4363	14.2978	14.3052	3	3	3	1.4	1.4	1.4	288.71	0	21.088	10943000	4	2.95299	0.0110631	-0.31919	-8.36999	2.90458	0.0114634	-0.401917	-8.12894	0.680032	0.999541	0.0827271	1.49629
Ras GTPase-activating protein 4 (Calcium-promoted Ras inactivator) (Ras p21 protein activator 4) (RasGAP-activating-like protein 2)	RASL2_MOUSE	Q6PFQ7	Rasa4	-0.318616	-0.280146	-0.0384693	+			19.6971	19.8802	19.7208	19.4055	19.5187	19.4179	19.4565	19.4248	19.5763	23	23	22	33.7	33.7	33.7	84.809	0	177.06	790980000	28	2.03211	0.0341997	-0.318616	-4.70307	1.71882	0.0541438	-0.280146	-3.79982	0.262586	0.999541	-0.0384693	-0.65835
Tyrosine-protein kinase SYK (EC 2.7.10.2) (Spleen tyrosine kinase)	KSYK_MOUSE	P48025	Syk	-0.318126	-0.291516	-0.0266101	+	+		20.7181	20.7915	20.6443	20.3648	20.4754	20.3594	20.5184	20.3134	20.4476	14	14	14	25.4	25.4	25.4	71.376	0	146.75	1698900000	21	2.29998	0.0238034	-0.318126	-5.59383	1.77791	0.0497229	-0.291516	-3.96013	0.138563	0.999541	-0.0266101	-0.374796
Ribose-phosphate pyrophosphokinase 2 (EC 2.7.6.1) (Phosphoribosyl pyrophosphate synthase II) (PRS-II)	PRPS2_MOUSE	Q9CS42	Prps2	-0.316463	-0.264611	-0.0518525	+	+		16.9338	17.0021	17.0967	16.7435	16.6418	16.6978	16.8192	16.6682	16.7513	9	5	5	34	18.6	18.6	34.786	0	56.162	70352000	6	2.32593	0.0229836	-0.316463	-5.6868	1.83281	0.0454682	-0.264611	-4.11304	0.419744	0.999541	-0.0518525	-0.984945
Protein transport protein Sec24A (SEC24-related protein A)	SC24A_MOUSE	Q3U2P1	Sec24a	-0.316052	-0.346495	0.0304435	+			16.1509	16.2105	16.1347	15.8739	15.838	15.836	16.0001	15.772	15.6846	4	4	4	3.9	3.9	3.9	118.78	0	28.288	54981000	4	3.5719	0.00588043	-0.316052	-12.0956	1.63466	0.0614144	-0.346495	-3.57882	0.116746	0.999541	0.0304435	0.320998
WASH complex subunit 5 (WASH complex subunit strumpellin)	WASC5_MOUSE	Q8C2E7	Washc5	-0.315882	-0.355052	0.0391706	+	+		19.6873	19.6536	19.7108	19.3408	19.3562	19.4071	19.3744	19.2783	19.3339	21	21	21	19.8	19.8	19.8	134.11	0	146.88	760710000	28	3.58019	0.00588043	-0.315882	-12.1548	3.40299	0.00656377	-0.355052	-10.9482	0.498458	0.999541	0.0391706	1.14151
AP-2 complex subunit mu (AP-2 mu chain) (Adaptor protein complex AP-2 subunit mu) (Adaptor-related protein complex 2 subunit mu) (Clathrin assembly protein complex 2 mu medium chain) (Clathrin coat assembly protein AP50) (Clathrin coat-associated protein AP50) (Mu2-adaptin) (Plasma membrane adaptor AP-2 50 kDa protein)	AP2M1_MOUSE	P84091	Ap2m1	-0.315474	-0.304464	-0.0110092	+	+		21.2302	21.1887	21.1588	20.8453	20.9244	20.8615	20.977	20.8584	20.8288	15	15	15	33.3	33.3	33.3	49.654	0	107.41	2198300000	24	3.23699	0.00807625	-0.315474	-9.92139	2.44137	0.0196786	-0.304464	-6.11583	0.0754042	0.999541	-0.0110092	-0.21455
Heterogeneous nuclear ribonucleoproteins A2/B1 (hnRNP A2/B1)	ROA2_MOUSE	O88569	Hnrnpa2b1	-0.31518	-0.323381	0.00820096	+	+		23.0312	23.0122	23.0886	22.7521	22.7851	22.6491	22.7868	22.7538	22.6211	17	17	16	57.5	57.5	55	37.402	0	151.39	12876000000	49	2.59064	0.016279	-0.31518	-6.71077	2.36173	0.0217673	-0.323381	-5.81707	0.0429335	0.999541	0.00820096	0.125919
UDP-glucuronosyltransferase 1-7C (UDPGT 1-7C) (UGT1*7C) (UGT1-07C) (UGT1.7C) (EC 2.4.1.17) (UDP-glucuronosyltransferase 1A7C) (UGT1A10)	UD17C_MOUSE	Q6ZQM8	Ugt1a7c	-0.314819	-0.311548	-0.00327047	+	+		20.958	20.7711	20.9671	20.5579	20.5903	20.6035	20.648	20.547	20.5665	9	9	9	16.8	16.8	16.8	59.757	0	59.075	1954000000	13	2.0694	0.0325549	-0.314819	-4.81999	1.92851	0.0395347	-0.311548	-4.38928	0.032693	0.999541	-0.00327047	-0.0968752
F-box only protein 22	FBX22_MOUSE	Q78JE5	Fbxo22	-0.313976	-0.395499	0.0815233	+	+		13.8487	13.9061	13.8388	13.5803	13.5817	13.4897	13.452	13.4935	13.4616	2	2	2	7.5	7.5	7.5	44.202	0	20.192	15710000	2	2.97706	0.010818	-0.313976	-8.49227	4.06862	0.0034468	-0.395499	-16.1789	1.16389	0.999541	0.0815233	2.47517
Protein sel-1 homolog 1 (Suppressor of lin-12-like protein 1) (Sel-1L)	SE1L1_MOUSE	Q9Z2G6	Sel1l	-0.313896	-0.372292	0.058396	+	+		18.7958	18.8824	18.6808	18.4881	18.4866	18.4425	18.4781	18.4098	18.354	10	10	10	16.7	16.7	16.7	88.339	0	90.401	703080000	14	2.18823	0.0274931	-0.313896	-5.20745	2.25391	0.0254404	-0.372292	-5.43187	0.682962	0.999541	0.058396	1.502
Histone deacetylase 1 (HD1) (EC 3.5.1.98)	HDAC1_MOUSE	O09106	Hdac1	-0.313747	-0.385538	0.0717913	+	+		18.2608	18.123	18.2956	17.9282	17.8402	17.9697	17.8689	17.8026	17.8512	8	8	7	18	18	15.6	55.074	0	50.759	472100000	9	2.06942	0.0325549	-0.313747	-4.82004	2.6227	0.0157051	-0.385538	-6.84481	0.76817	0.999541	0.0717913	1.6685
5'-3' exonuclease PLD3 (EC 3.1.16.1) (Choline phosphatase 3) (Phosphatidylcholine-hydrolyzing phospholipase D3) (Phospholipase D3) (PLD 3) (Schwannoma-associated protein 9) (SAM-9)	PLD3_MOUSE	O35405	Pld3	-0.313485	-0.34978	0.0362956	+	+		20.0184	20.1046	19.9963	19.67	19.7317	19.7771	19.6631	19.6964	19.7105	5	5	5	11.3	11.3	11.3	54.388	0	44.79	1043800000	9	2.6396	0.0153405	-0.313485	-6.91642	3.20633	0.00842031	-0.34978	-9.74188	0.460224	0.999541	0.0362956	1.06584
Protein SMG8 (Protein smg-8 homolog)	SMG8_MOUSE	Q8VE18	Smg8	-0.312786	-0.218256	-0.0945301	+	+		15.3939	15.4091	15.3785	15.0818	15.106	15.0554	15.1653	15.1119	15.2496	5	5	5	8.2	8.2	8.2	109.67	0	42.551	34422000	5	4.28027	0.00299236	-0.312786	-18.3002	2.22068	0.0264573	-0.218256	-5.31739	1.04073	0.999541	-0.0945301	-2.2157
Transmembrane protein 109 (Mitsugumin-23) (Mg23)	TM109_MOUSE	Q3UBX0	Tmem109	-0.312701	-0.321507	0.00880559	+	+		18.7132	18.6785	18.6849	18.414	18.3754	18.3492	18.4182	18.3642	18.3297	3	3	3	9.1	9.1	9.1	26.306	0	24.386	519760000	5	3.87736	0.00460725	-0.312701	-14.4694	3.49291	0.00600618	-0.321507	-11.5455	0.0990692	0.999541	0.00880559	0.276263
Dysbindin (Biogenesis of lysosome-related organelles complex 1 subunit 8) (BLOC-1 subunit 8) (Dysbindin-1) (Dystrobrevin-binding protein 1) (Hermansky-Pudlak syndrome 7 protein homolog) (HPS7 protein homolog)	DTBP1_MOUSE	Q91WZ8	Dtnbp1	-0.312518	-0.417842	0.105323	+	+		17.6067	17.5217	17.6407	17.3084	17.2578	17.2652	17.1043	17.2757	17.1354	3	3	3	8.5	8.5	8.5	39.651	0	19.931	119340000	4	2.89167	0.0116329	-0.312518	-8.06576	2.55921	0.0168911	-0.417842	-6.58153	0.89247	0.999541	0.105323	1.9144
Long-chain-fatty-acid--CoA ligase 3 (EC 6.2.1.3) (Arachidonate--CoA ligase) (EC 6.2.1.15) (Long-chain acyl-CoA synthetase 3) (LACS 3)	ACSL3_MOUSE	Q9CZW4	Acsl3	-0.312207	-0.226611	-0.0855961	+			16.1622	16.1931	16.2185	15.8358	15.9465	15.855	15.8437	16.0336	16.0167	6	5	5	11	9.4	9.4	80.491	0	36.149	56108000	6	2.92941	0.0112425	-0.312207	-8.25179	1.64601	0.060312	-0.226611	-3.60813	0.543255	0.999541	-0.0855961	-1.22953
Cytochrome c oxidase subunit 4 isoform 1, mitochondrial (Cytochrome c oxidase polypeptide IV) (Cytochrome c oxidase subunit IV isoform 1) (COX IV-1)	COX41_MOUSE	P19783	Cox4i1	-0.310368	-0.386082	0.0757147	+	+		20.6451	20.4801	20.7153	20.3212	20.3383	20.2499	20.2762	20.2404	20.1657	7	7	7	41.4	41.4	41.4	19.53	0	53.679	2666200000	15	1.84612	0.0451731	-0.310368	-4.1507	2.1311	0.0297314	-0.386082	-5.01826	0.829167	0.999541	0.0757147	1.78858
Ceramide synthase 2 (CerS2) (EC 2.3.1.-) (LAG1 longevity assurance homolog 2) (Sphingosine N-acyltransferase CERS2) (EC 2.3.1.24) (Translocating chain-associating membrane protein homolog 3) (TRAM homolog 3)	CERS2_MOUSE	Q924Z4	Cers2	-0.309173	-0.357595	0.0484225	+			19.3117	19.2299	19.093	18.9308	18.8751	18.9013	18.9064	18.9387	18.7168	2	2	2	6.6	6.6	6.6	45.024	0.00026518	16.154	510910000	6	2.03069	0.0342288	-0.309173	-4.69865	1.71839	0.0541607	-0.357595	-3.79869	0.273221	0.999541	0.0484225	0.681334
Torsin-4A (Torsin family 4 member A)	TOR4A_MOUSE	Q8BH02	Tor4a	-0.309113	-0.369719	0.060606	+	+		18.409	18.3725	18.524	18.1385	18.0252	18.2143	18.009	18.0526	18.1348	7	7	7	20.7	20.7	20.7	47.585	0	53.773	236610000	8	1.90748	0.0409964	-0.309113	-4.32748	2.48908	0.0184275	-0.369719	-6.3009	0.385543	0.999541	0.060606	0.91581
E3 ubiquitin-protein ligase NEURL3 (EC 2.3.2.27) (Lung-inducible neuralized-related C3CH4 RING domain protein) (Neuralized-like protein 3) (RING-type E3 ubiquitin transferase NEURL3)	NEUL3_MOUSE	Q8CJC5	Neurl3	-0.307801	-0.258265	-0.0495361	+			14.9372	14.8545	14.7508	14.5599	14.5229	14.5363	14.4462	14.83	14.4916	2	2	2	8.3	8.3	8.3	28.04	0.00092721	11.588	10367000	2	2.30106	0.0237861	-0.307801	-5.59769	0.909437	0.2039	-0.258265	-1.94838	0.152094	0.999541	-0.0495361	-0.407451
Protein XRP2	XRP2_MOUSE	Q9EPK2	Rp2	-0.307669	-0.390917	0.0832481	+	+		18.2432	18.2756	18.2782	17.9481	17.9748	17.9511	17.856	17.8488	17.9195	7	7	7	18	18	18	36.56	0	47.941	245930000	10	4.58827	0.00263527	-0.307669	-21.8826	4.00181	0.00373789	-0.390917	-15.5605	1.59182	0.999541	0.0832481	3.46945
Platelet-activating factor acetylhydrolase IB subunit gamma (EC 3.1.1.47) (PAF acetylhydrolase 29 kDa subunit) (PAF-AH 29 kDa subunit) (PAF-AH subunit gamma) (PAFAH subunit gamma)	PA1B3_MOUSE	Q61205	Pafah1b3	-0.307535	-0.354362	0.0468267	+	+		17.5324	17.516	17.5068	17.166	17.2286	17.238	17.1762	17.1536	17.1623	6	6	6	28.4	28.4	28.4	25.853	0	43.914	240920000	7	3.68399	0.00549967	-0.307535	-12.9196	5.42526	0.00307835	-0.354362	-35.5041	0.929923	0.999541	0.0468267	1.98955
Transportin-2 (Karyopherin beta-2b)	TNPO2_MOUSE	Q99LG2	Tnpo2	-0.307525	-0.375466	0.0679407	+			15.9102	15.9134	15.9218	15.6655	15.5585	15.5988	15.7303	15.4848	15.4039	7	4	4	11.6	8.7	8.7	100.46	0	35.508	76172000	6	3.21564	0.00826787	-0.307525	-9.79605	1.72768	0.0536542	-0.375466	-3.82359	0.263238	0.999541	0.0679407	0.659764
Calumenin (Crocalbin)	CALU_MOUSE	O35887	Calu	-0.307302	-0.415653	0.108351	+	+		19.6549	19.6568	19.725	19.4787	19.2707	19.3654	19.1614	19.4103	19.2181	9	9	9	35.9	35.9	35.9	37.063	0	60.83	844960000	11	2.05486	0.0331477	-0.307302	-4.77415	2.20894	0.0268838	-0.415653	-5.27741	0.489852	0.999541	0.108351	1.12453
Myotubularin (Phosphatidylinositol-3,5-bisphosphate 3-phosphatase) (EC 3.1.3.95) (Phosphatidylinositol-3-phosphate phosphatase) (EC 3.1.3.64)	MTM1_MOUSE	Q9Z2C5	Mtm1	-0.307242	-0.368731	0.0614891	+	+		16.3638	16.3394	16.2417	15.9267	16.0183	16.0783	15.9716	15.9111	15.9561	6	6	6	10.8	10.8	10.8	69.558	0	40.701	73135000	7	2.22158	0.0262141	-0.307242	-5.32046	3.05341	0.00989808	-0.368731	-8.89093	0.574124	0.999541	0.0614891	1.2899
Vacuolar protein sorting-associated protein 13C	VP13C_MOUSE	Q8BX70	Vps13c	-0.30718	-0.350618	0.0434386	+	+		20.3364	20.2575	20.401	20.073	19.9798	20.0206	20.0023	19.9072	20.0336	38	38	37	13	13	12.8	415.3	0	323.31	862560000	45	2.46448	0.0187543	-0.30718	-6.20489	2.47173	0.0189467	-0.350618	-6.23306	0.393651	0.999541	0.0434386	0.932274
Rho GTPase-activating protein 45 (Minor histocompatibility protein HA-1)	HMHA1_MOUSE	Q3TBD2	Arhgap45	-0.306969	-0.214298	-0.0926711	+			20.5882	20.6674	20.6142	20.2766	20.3297	20.3425	20.6868	20.2649	20.2752	25	25	25	26.2	26.2	26.2	122.9	0	233.33	1388000000	40	3.24351	0.00803448	-0.306969	-9.95993	0.69277	0.298216	-0.214298	-1.52112	0.263377	0.999541	-0.0926711	-0.660064
SH3 domain-binding protein 1 (3BP-1)	3BP1_MOUSE	P55194	Sh3bp1	-0.305411	-0.343551	0.03814	+	+		18.8419	18.7791	18.8791	18.4761	18.5059	18.6018	18.4535	18.484	18.5319	9	9	9	18.1	18.1	18.1	74.172	0	68.746	361860000	12	2.50967	0.0179801	-0.305411	-6.38222	3.1235	0.00936016	-0.343551	-9.27205	0.359014	0.999541	0.03814	0.861575
Cytochrome b-245 light chain (Cytochrome b(558) alpha chain) (Cytochrome b558 subunit alpha) (Neutrophil cytochrome b 22 kDa polypeptide) (Superoxide-generating NADPH oxidase light chain subunit) (p22 phagocyte B-cytochrome) (p22-phox) (p22phox)	CY24A_MOUSE	Q61462	Cyba	-0.304777	-0.355015	0.0502383	+			19.5691	19.4441	19.6148	19.1872	19.2156	19.3109	19.0378	19.3228	19.2024	3	3	3	12	12	12	20.748	0	18.525	1260300000	7	2.06912	0.0325549	-0.304777	-4.8191	1.66472	0.058388	-0.355015	-3.65679	0.215312	0.999541	0.0502383	0.553986
U6 snRNA-associated Sm-like protein LSm8	LSM8_MOUSE	Q6ZWM4	Lsm8	-0.303265	-0.259427	-0.0438375	+			15.2587	15.1665	15.0801	14.8604	14.9599	14.7752	15.0438	14.9818	14.7014	3	3	3	36.5	36.5	36.5	10.403	0	21.821	86593000	6	1.82321	0.0467551	-0.303265	-4.08601	1.03883	0.164495	-0.259427	-2.21177	0.137071	0.999541	-0.0438375	-0.371164
Glycogenin-1 (GN-1) (GN1) (EC 2.4.1.186)	GLYG_MOUSE	Q9R062	Gyg1	-0.302979	-0.357882	0.0549037	+	+		20.5069	20.4249	20.6038	20.2094	20.1501	20.2672	20.1182	20.0927	20.251	8	8	8	37.2	37.2	37.2	37.402	0	61.194	805830000	13	2.09586	0.0312805	-0.302979	-4.90428	2.13193	0.0297087	-0.357882	-5.02097	0.388351	0.999541	0.0549037	0.921519
Heme oxygenase 2 (HO-2) (EC 1.14.14.18)	HMOX2_MOUSE	O70252	Hmox2	-0.302902	-0.405931	0.103029	+	+		21.0344	20.9961	21.1068	20.6726	20.6982	20.8577	20.6096	20.5825	20.7274	15	15	15	51.7	51.7	51.7	35.738	0	115.58	2140900000	24	1.98646	0.0365242	-0.302902	-4.56282	2.74379	0.0137187	-0.405931	-7.37251	0.636291	0.999541	0.103029	1.41109
Eukaryotic translation initiation factor 3 subunit G (eIF3g) (Eukaryotic translation initiation factor 3 RNA-binding subunit) (eIF-3 RNA-binding subunit) (Eukaryotic translation initiation factor 3 subunit 4) (eIF-3-delta) (eIF3 p42) (eIF3 p44)	EIF3G_MOUSE	Q9Z1D1	Eif3g	-0.302383	-0.345475	0.0430915	+	+		19.4424	19.4302	19.4124	19.1232	19.0165	19.238	19.024	19.1641	19.0605	10	10	10	29.4	29.4	29.4	35.638	0	67.344	770380000	15	2.02618	0.0342577	-0.302383	-4.68465	2.89047	0.0116828	-0.345475	-8.0599	0.219451	0.999541	0.0430915	0.563279
Sorting nexin-8	SNX8_MOUSE	Q8CFD4	Snx8	-0.300707	-0.353446	0.0527382	+	+		19.3543	19.4262	19.4127	19.0997	19.0397	19.1517	19.0882	19.0311	19.0135	11	11	11	22.7	22.7	22.7	52.058	0	72.859	533950000	13	2.81088	0.0127969	-0.300707	-7.68013	3.44193	0.00641793	-0.353446	-11.2031	0.598456	0.999541	0.0527382	1.33737
Calcium-binding mitochondrial carrier protein SCaMC-1 (Small calcium-binding mitochondrial carrier protein 1) (Solute carrier family 25 member 24)	SCMC1_MOUSE	Q8BMD8	Slc25a24	-0.300671	-0.30519	0.00451914	+	+		20.3471	20.3276	20.3714	20.0359	20.1039	20.0044	20.0269	20.0349	20.0688	12	12	12	20.2	20.2	20.2	52.901	0	72.807	1512400000	17	3.14726	0.00909982	-0.300671	-9.40465	4.14507	0.00343821	-0.30519	-16.9158	0.048363	0.999541	0.00451914	0.141093
Acidic leucine-rich nuclear phosphoprotein 32 family member A (Acidic nuclear phosphoprotein pp32) (Leucine-rich acidic nuclear protein) (LANP) (Potent heat-stable protein phosphatase 2A inhibitor I1PP2A)	AN32A_MOUSE	O35381	Anp32a	-0.2991	-0.246285	-0.0528145	+			21.5244	21.6059	21.6641	21.2868	21.3418	21.2684	21.4741	21.25	21.3314	7	7	5	24.7	24.7	18.2	28.537	0	54.832	2771100000	17	2.53496	0.0175684	-0.2991	-6.48331	1.48183	0.0790888	-0.246285	-3.19768	0.312253	0.999541	-0.0528145	-0.764378
Nuclear pore membrane glycoprotein 210 (Nuclear pore protein gp210) (Nuclear envelope pore membrane protein POM 210) (POM210) (Nucleoporin Nup210) (Pore membrane protein of 210 kDa)	PO210_MOUSE	Q9QY81	Nup210	-0.298814	-0.367654	0.068841	+	+		15.4576	15.4531	15.4766	15.0917	15.1143	15.285	15.1481	15.0911	15.0452	6	6	6	4.7	4.7	4.7	204.1	0	48.384	41074000	6	2.08303	0.0318126	-0.298814	-4.86326	3.55949	0.00560523	-0.367654	-12.0076	0.434265	0.999541	0.068841	1.01407
Tyrosine-protein kinase receptor UFO (EC 2.7.10.1) (Adhesion-related kinase)	UFO_MOUSE	Q00993	Axl	-0.298023	-0.297169	-0.000854174	+			14.8906	14.7412	14.7238	14.5089	14.4113	14.5413	14.2746	14.783	14.4064	2	2	2	3.7	3.7	3.7	98.19	0	19.981	19029000	3	1.97545	0.0371114	-0.298023	-4.52946	0.856555	0.223403	-0.297169	-1.84285	0.00177284	0.999541	-0.000854174	-0.00543175
Exopolyphosphatase PRUNE1 (EC 3.6.1.1) (PRUNEM1)	PRUN1_MOUSE	Q8BIW1	Prune1	-0.297878	-0.348509	0.0506312	+	+		17.1968	17.2924	17.1891	16.9801	16.9227	16.8819	16.912	16.9277	16.7931	7	7	7	17.4	17.4	17.4	50.239	0	48.992	141230000	8	2.61387	0.0157648	-0.297878	-6.80769	2.52924	0.0176681	-0.348509	-6.46033	0.422168	0.999541	0.0506312	0.989814
Ubiquitin carboxyl-terminal hydrolase 24 (EC 3.4.19.12) (Deubiquitinating enzyme 24) (Ubiquitin thioesterase 24) (Ubiquitin-specific-processing protease 24)	UBP24_MOUSE	B1AY13	Usp24	-0.296622	-0.289135	-0.00748698	+	+		17.3947	17.4292	17.3628	17.1126	17.1259	17.0583	17.1536	17.1216	17.0441	12	12	12	5.1	5.1	5.1	294	0	76.461	113740000	12	3.33589	0.0072845	-0.296622	-10.5216	2.80634	0.0128832	-0.289135	-7.65898	0.0678189	0.999541	-0.00748698	-0.194282
Serine/threonine-protein phosphatase 2A activator (EC 5.2.1.8) (PP2A, subunit B', PR53 isoform) (Phosphotyrosyl phosphatase activator) (PTPA) (Serine/threonine-protein phosphatase 2A regulatory subunit 4) (Serine/threonine-protein phosphatase 2A regulatory subunit B')	PTPA_MOUSE	P58389	Ptpa	-0.296585	-0.266515	-0.03007	+	+		19.3027	19.2507	19.3654	18.9971	19.0256	19.0063	19.0762	19.0021	19.0409	6	6	6	20.1	20.1	20.1	36.71	0	39.268	557200000	9	3.01161	0.0106227	-0.296585	-8.67061	2.60095	0.016047	-0.266515	-6.75361	0.583803	0.999541	-0.03007	-1.30879
Reticulophagy regulator 3	RETR3_MOUSE	Q9CQV4	Retreg3	-0.294786	-0.306904	0.0121177	+	+		16.3118	16.2641	16.229	15.9259	15.9988	15.9958	16.0763	15.9325	15.8754	3	3	3	7.5	7.5	7.5	51.637	0	19.193	66905000	4	3.02216	0.0105624	-0.294786	-8.72574	2.05203	0.0329221	-0.306904	-4.76523	0.0656084	0.999541	0.0121177	0.188327
Integrin alpha-4 (CD49 antigen-like family member D) (Integrin alpha-IV) (Lymphocyte Peyer patch adhesion molecules subunit alpha) (LPAM subunit alpha) (VLA-4 subunit alpha) (CD antigen CD49d)	ITA4_MOUSE	Q00651	Itga4	-0.29372	-0.305512	0.0117919	+	+		17.3125	17.554	17.4448	17.1542	17.1352	17.1407	17.132	17.1066	17.1562	7	7	7	8.1	8.1	8.1	115.69	0	48.408	2545600000	10	1.86103	0.0438115	-0.29372	-4.19319	1.89352	0.0414555	-0.305512	-4.28679	0.313694	0.999541	0.0117919	0.767407
Lamin-B1	LMNB1_MOUSE	P14733	Lmnb1	-0.293194	-0.330647	0.0374527	+	+		22.3857	22.2745	22.4692	22.0793	22.0438	22.1266	22.0333	22.0632	22.0409	42	40	38	61.6	60	56.8	66.785	0	323.31	5766800000	65	2.05792	0.0330812	-0.293194	-4.78374	2.3543	0.0220574	-0.330647	-5.78984	0.662793	0.999541	0.0374527	1.4627
NADH dehydrogenase [ubiquinone] 1 beta subcomplex subunit 3 (Complex I-B12) (CI-B12) (NADH-ubiquinone oxidoreductase B12 subunit)	NDUB3_MOUSE	Q9CQZ6	Ndufb3	-0.292852	-0.297043	0.00419044	+			16.4762	16.5009	16.5002	16.2001	16.2384	16.1602	16.3671	16.181	16.038	2	2	2	18.3	18.3	18.3	11.692	0.0005168	14.821	130970000	3	3.58693	0.00587575	-0.292852	-12.2031	1.4435	0.0841193	-0.297043	-3.10585	0.0141603	0.999541	0.00419044	0.0427888
Histone H3.2 (H3-clustered histone 13) (H3-clustered histone 14) (H3-clustered histone 15) (H3-clustered histone 2) (H3-clustered histone 3) (H3-clustered histone 4) (H3-clustered histone 6) (H3-clustered histone 7)	H32_MOUSE	P84228	H3c2	-0.292629	-0.303236	0.0106074	+	+		25.2321	25.1075	25.2149	24.892	24.8055	24.9791	24.9842	24.892	24.7685	10	10	3	60.3	60.3	30.9	15.388	0	87.872	71241000000	56	2.00116	0.0356224	-0.292629	-4.60765	1.8342	0.0454216	-0.303236	-4.11696	0.0452509	0.999541	0.0106074	0.132414
Sorting nexin-6 [Cleaved into: Sorting nexin-6, N-terminally processed]	SNX6_MOUSE	Q6P8X1	Snx6	-0.291423	-0.292755	0.0013326	+	+		20.6639	20.621	20.7492	20.3993	20.3324	20.4281	20.2839	20.3763	20.4956	17	15	15	38.2	34.2	34.2	46.648	0	128.24	1366900000	25	2.45789	0.0189158	-0.291423	-6.17938	1.81717	0.0465637	-0.292755	-4.06906	0.00647679	0.999541	0.0013326	0.0197385
Myotubularin-related protein 9 (Inactive phosphatidylinositol 3-phosphatase 9)	MTMR9_MOUSE	Q9Z2D0	Mtmr9	-0.290047	-0.293677	0.00362968	+	+		17.9088	17.8674	17.8731	17.597	17.5667	17.6155	17.694	17.5722	17.5021	7	7	7	14.1	14.1	14.1	62.907	0	43.454	156010000	9	3.94777	0.00429694	-0.290047	-15.0773	2.15656	0.0287974	-0.293677	-5.10191	0.0209147	0.999541	0.00362968	0.0627403
BAG family molecular chaperone regulator 2 (BAG-2) (Bcl-2-associated athanogene 2)	BAG2_MOUSE	Q91YN9	Bag2	-0.289512	-0.3322	0.0426884	+	+		15.7985	15.8203	15.8463	15.4621	15.5438	15.5907	15.5783	15.4233	15.467	2	2	2	8.1	8.1	8.1	23.473	0.00050968	14.317	488550000	2	2.71298	0.0140954	-0.289512	-7.23499	2.63528	0.0156543	-0.3322	-6.89807	0.290123	0.999541	0.0426884	0.717534
Mixed lineage kinase domain-like protein	MLKL_MOUSE	Q9D2Y4	Mlkl	-0.28943	-0.38846	0.0990302	+			17.0119	16.9592	16.8153	16.5628	16.6742	16.6811	16.4456	16.4746	16.7008	5	5	5	11.9	11.9	11.9	53.375	0	34.309	93558000	6	1.837	0.0455259	-0.28943	-4.12486	1.75309	0.0518798	-0.38846	-3.89227	0.481896	0.999541	0.0990302	1.10881
Dolichyl-diphosphooligosaccharide--protein glycosyltransferase subunit 2 (Dolichyl-diphosphooligosaccharide--protein glycosyltransferase 63 kDa subunit) (Ribophorin II) (RPN-II) (Ribophorin-2)	RPN2_MOUSE	Q9DBG6	Rpn2	-0.288893	-0.343894	0.0550009	+	+		21.1726	21.0492	21.162	20.905	20.7673	20.8449	20.7816	20.7877	20.7828	11	11	11	17.4	17.4	17.4	69.062	0	178.99	2405100000	19	2.17099	0.0280744	-0.288893	-5.14981	3.01758	0.0103248	-0.343894	-8.70176	0.619514	0.999541	0.0550009	1.37841
Oxysterol-binding protein-related protein 11 (ORP-11) (OSBP-related protein 11)	OSB11_MOUSE	Q8CI95	Osbpl11	-0.287807	-0.352145	0.0643374	+	+		17.6743	17.7668	17.7203	17.4632	17.3486	17.4861	17.2604	17.3716	17.473	6	6	6	12.6	12.6	12.6	83.628	0	129.37	200190000	8	2.33847	0.0226388	-0.287807	-5.73215	2.20443	0.0270219	-0.352145	-5.26211	0.359054	0.999541	0.0643374	0.861656
Dr1-associated corepressor (Dr1-associated protein 1) (Negative cofactor 2-alpha) (NC2-alpha)	NC2A_MOUSE	Q9D6N5	Drap1	-0.287468	-0.236797	-0.0506713	+	+		17.0135	17.0938	17.1839	16.897	16.7957	16.7361	16.8524	16.8659	16.8624	4	4	4	28.8	28.8	28.8	22.278	0	33.045	106190000	4	1.87179	0.0431247	-0.287468	-4.22402	2.06106	0.0324983	-0.236797	-4.79364	0.464577	0.999541	-0.0506713	-1.07448
Casein kinase II subunit alpha' (CK II alpha') (EC 2.7.11.1)	CSK22_MOUSE	O54833	Csnk2a2	-0.287271	-0.376151	0.0888799	+	+		18.3018	18.1777	18.2293	18.0152	17.9421	17.8897	17.8197	17.9425	17.8182	8	8	8	31.7	31.7	31.7	41.215	0	59.117	254160000	10	2.3054	0.0237186	-0.287271	-5.61315	2.62982	0.0156543	-0.376151	-6.87493	0.741947	0.999541	0.0888799	1.61714
SH3 domain-binding glutamic acid-rich-like protein 3	SH3L3_MOUSE	Q91VW3	Sh3bgrl3	-0.28616	-0.241662	-0.0444978	+			20.9545	20.9767	20.9778	20.6828	20.7143	20.6535	20.7826	20.8565	20.5449	7	7	7	83.9	83.9	83.9	10.477	0	107.85	14269000000	30	3.93372	0.00429694	-0.28616	-14.9541	1.2042	0.124134	-0.241662	-2.56227	0.176571	0.999541	-0.0444978	-0.465284
Inactive hydroxysteroid dehydrogenase-like protein 1	HSDL1_MOUSE	Q8BTX9	Hsdl1	-0.285934	-0.314657	0.0287234	+	+		18.4254	18.3714	18.4332	18.1401	18.0622	18.1698	18.1084	18.0633	18.1143	6	6	6	25.5	25.5	25.5	36.867	0	57.102	214640000	9	2.79775	0.0130095	-0.285934	-7.61905	3.62234	0.00528987	-0.314657	-12.46	0.329098	0.999541	0.0287234	0.799651
Coatomer subunit gamma-1 (Gamma-1-coat protein) (Gamma-1-COP)	COPG1_MOUSE	Q9QZE5	Copg1	-0.284506	-0.265938	-0.018568	+	+		19.2417	19.227	19.1802	18.8837	19.0211	18.8907	19.0696	18.8604	18.9212	12	10	10	17.5	15.7	15.7	97.512	0	138.84	623250000	14	2.37917	0.0212254	-0.284506	-5.88146	1.8285	0.0457564	-0.265938	-4.10089	0.0860494	0.999541	-0.018568	-0.242585
Sister chromatid cohesion protein PDS5 homolog A	PDS5A_MOUSE	Q6A026	Pds5a	-0.282495	-0.300223	0.0177275	+			18.5191	18.5131	18.6333	18.2696	18.2499	18.2985	18.3803	18.2236	18.161	15	15	14	13.5	13.5	13	150.33	0	186.53	346780000	18	2.61028	0.0158324	-0.282495	-6.79262	1.77324	0.0501239	-0.300223	-3.94729	0.0949408	0.999541	0.0177275	0.265654
Phosphatidylinositol 3-kinase regulatory subunit alpha (PI3-kinase regulatory subunit alpha) (PI3K regulatory subunit alpha) (PtdIns-3-kinase regulatory subunit alpha) (Phosphatidylinositol 3-kinase 85 kDa regulatory subunit alpha) (PI3-kinase subunit p85-alpha) (PtdIns-3-kinase regulatory subunit p85-alpha)	P85A_MOUSE	P26450	Pik3r1	-0.280946	-0.305546	0.0246003	+	+		19.3812	19.3492	19.3897	19.1214	19.0722	19.0837	19.0195	19.0655	19.1185	15	15	14	27.3	27.3	25.8	83.516	0	125.85	551030000	24	3.88682	0.00460725	-0.280946	-14.5497	3.2176	0.00826076	-0.305546	-9.80748	0.311788	0.999541	0.0246003	0.7634
Serine/threonine-protein kinase 38 (EC 2.7.11.1) (NDR1 protein kinase) (Nuclear Dbf2-related kinase 1)	STK38_MOUSE	Q91VJ4	Stk38	-0.280541	-0.304159	0.0236174	+	+		17.9982	18.1544	18.0448	17.7608	17.828	17.7669	17.7201	17.7696	17.7952	8	8	7	20.6	20.6	18.3	54.174	0	57.212	238180000	10	2.27229	0.0243782	-0.280541	-5.49602	2.39177	0.02091	-0.304159	-5.9283	0.313897	0.999541	0.0236174	0.767834
Secretory carrier-associated membrane protein 5 (Secretory carrier membrane protein 5)	SCAM5_MOUSE	Q9JKD3	Scamp5	-0.279263	-0.228003	-0.0512603	+			15.7414	15.6445	15.6538	15.372	15.4422	15.3877	15.461	15.3413	15.5534	2	2	2	8.1	8.1	8.1	26.068	0.00048567	12.919	43263000	2	2.76054	0.0134301	-0.279263	-7.44828	1.53125	0.0731664	-0.228003	-3.31823	0.323954	0.999541	-0.0512603	-0.788912
Folliculin (Birt-Hogg-Dube syndrome protein homolog)	FLCN_MOUSE	Q8QZS3	Flcn	-0.278839	-0.27419	-0.00464916	+	+		15.1076	15.228	15.2017	14.8867	14.8829	14.9313	14.9403	14.8863	14.8883	3	3	3	9.2	9.2	9.2	64.327	0	18.02	13575000	3	2.66402	0.0150094	-0.278839	-7.02104	2.60064	0.016047	-0.27419	-6.75235	0.0690549	0.999541	-0.00464916	-0.197601
Arf-GAP with Rho-GAP domain, ANK repeat and PH domain-containing protein 1 (Centaurin-delta-2) (Cnt-d2)	ARAP1_MOUSE	Q4LDD4	Arap1	-0.277989	-0.29296	0.0149714	+	+		19.465	19.4717	19.4725	19.2332	19.1655	19.1766	19.1909	19.1836	19.156	18	18	17	12	12	11.6	161.08	0	121.38	594650000	23	3.71616	0.00540029	-0.277989	-13.1658	4.94454	0.00307835	-0.29296	-26.8953	0.252604	0.999541	0.0149714	0.636621
55 kDa erythrocyte membrane protein (p55) (Membrane protein, palmitoylated 1)	EM55_MOUSE	P70290	Mpp1	-0.276242	-0.282443	0.00620143	+	+		21.238	21.2455	21.2217	21.0218	20.9309	20.9238	20.9835	20.9304	20.9439	17	17	17	47.6	47.6	47.6	52.227	0	133.21	1893000000	35	2.98636	0.0107826	-0.276242	-8.53994	4.07207	0.0034468	-0.282443	-16.2114	0.0608215	0.999541	0.00620143	0.175357
NADH dehydrogenase [ubiquinone] 1 alpha subcomplex subunit 10, mitochondrial (Complex I-42kD) (CI-42kD) (NADH-ubiquinone oxidoreductase 42 kDa subunit)	NDUAA_MOUSE	Q99LC3	Ndufa10	-0.275578	-0.328948	0.0533702	+	+		18.9474	18.9412	18.9047	18.6726	18.6284	18.6655	18.6081	18.5041	18.6942	9	9	9	30.1	30.1	30.1	40.603	0	73.832	415300000	16	3.87054	0.00461201	-0.275578	-14.4119	2.36124	0.0217673	-0.328948	-5.81528	0.398443	0.999541	0.0533702	0.941983
Hypoxia-inducible factor 3-alpha (HIF-3-alpha) (HIF3-alpha) (Basic-helix-loop-helix-PAS protein MOP7) (HIF3-alpha-1) (Inhibitory PAS domain protein) (IPAS) (Member of PAS protein 7) (Neonatal and embryonic PAS protein)	HIF3A_MOUSE	Q0VBL6	Hif3a	-0.274844	-0.286082	0.0112381	+	+		23.4219	23.317	23.4114	23.0218	23.1686	23.1353	23.05	23.1575	23.0845	2	2	2	2	2	2	73.043	0.0040706	10.865	18615000000	5	2.10844	0.0307239	-0.274844	-4.94472	2.46754	0.0190109	-0.286082	-6.21678	0.0721237	0.999541	0.0112381	0.205815
TBC domain-containing protein kinase-like protein	TBCK_MOUSE	Q8BM85	Tbck	-0.274401	-0.274225	-0.000176748	+	+		17.3302	17.264	17.2433	17.0417	16.9964	16.9762	17.053	16.96	17.0018	4	4	4	5.7	5.7	5.7	78.159	0	23.118	96503000	4	2.96208	0.0110388	-0.274401	-8.416	2.72747	0.0139432	-0.274225	-7.29937	0.00173967	0.999541	-0.000176748	-0.00533033
Prolyl endopeptidase (PE) (EC 3.4.21.26) (Post-proline cleaving enzyme)	PPCE_MOUSE	Q9QUR6	Prep	-0.273391	-0.257403	-0.015988	+	+		20.6946	20.6635	20.5704	20.3682	20.459	20.2811	20.4821	20.3176	20.3565	22	22	22	39.6	39.6	39.6	80.751	0	180.25	1468100000	39	1.8999	0.0413835	-0.273391	-4.30537	1.84375	0.0448485	-0.257403	-4.14398	0.0788945	0.999541	-0.015988	-0.223793
Nesprin-3 (KASH domain-containing protein 3) (KASH3) (Nuclear envelope spectrin repeat protein 3)	SYNE3_MOUSE	Q4FZC9	Syne3	-0.273209	-0.334005	0.0607958	+	+		16.1154	16.1269	16.1206	15.8338	15.7742	15.9353	15.7356	15.75	15.8754	4	3	3	4.9	4.3	4.3	112.03	0	29.165	41919000	3	2.35643	0.0220781	-0.273209	-5.79764	2.77212	0.0133465	-0.334005	-7.50107	0.397569	0.999541	0.0607958	0.940212
Oxysterol-binding protein 1	OSBP1_MOUSE	Q3B7Z2	Osbp	-0.272285	-0.310361	0.0380758	+	+		19.779	19.8005	19.9135	19.6208	19.4725	19.5829	19.4754	19.5246	19.5619	18	18	18	26.5	26.5	26.5	88.796	0	136.93	526320000	22	1.95392	0.0381556	-0.272285	-4.46476	2.50842	0.0180075	-0.310361	-6.37725	0.303494	0.999541	0.0380758	0.745909
Choline-phosphate cytidylyltransferase A (EC 2.7.7.15) (CCT-alpha) (CTP:phosphocholine cytidylyltransferase A) (CCT A) (CT A) (Phosphorylcholine transferase A)	PCY1A_MOUSE	P49586	Pcyt1a	-0.271477	-0.216084	-0.0553932	+	+		19.1447	19.2084	19.2093	18.9125	18.9036	18.9317	18.9733	19.0157	18.925	13	13	13	39.2	39.2	39.2	41.666	0	92.274	2154700000	15	3.53443	0.00628379	-0.271477	-11.8316	2.51124	0.0180075	-0.216084	-6.38846	0.942872	0.999541	-0.0553932	-2.01567
Tyrosine-protein kinase Fes/Fps (EC 2.7.10.2) (Proto-oncogene c-Fes)	FES_MOUSE	P16879	Fes	-0.271475	-0.266078	-0.00539653	+	+		18.8328	18.7673	18.7871	18.4683	18.5487	18.5557	18.4655	18.6095	18.5139	14	14	13	19.8	19.8	18.5	93.778	0	98.877	548750000	19	2.87055	0.0117651	-0.271475	-7.96329	2.33372	0.0227824	-0.266078	-5.71494	0.0359913	0.999541	-0.00539653	-0.106292
Transmembrane 9 superfamily member 2	TM9S2_MOUSE	P58021	Tm9sf2	-0.270372	-0.299851	0.0294787	+			17.4678	17.5851	17.3954	17.2464	17.1823	17.2084	17.2888	17.0984	17.1616	4	4	4	4.5	4.5	4.5	75.329	0	27.942	386620000	6	2.01075	0.0350458	-0.270372	-4.63704	1.72337	0.0537933	-0.299851	-3.81201	0.191406	0.999541	0.0294787	0.499632
Dual specificity protein phosphatase 23 (EC 3.1.3.16) (EC 3.1.3.48) (Low molecular mass dual specificity phosphatase 3) (LDP-3)	DUS23_MOUSE	Q6NT99	Dusp23	-0.270266	-0.254376	-0.0158901	+	+		15.2479	15.1846	15.1449	14.9626	14.9429	14.8611	14.9076	14.9702	14.9364	2	2	2	16.7	16.7	16.7	16.637	0.00050633	14.114	36212000	2	2.47801	0.0185198	-0.270266	-6.25755	2.71919	0.0140839	-0.254376	-7.26252	0.166599	0.999541	-0.0158901	-0.441905
Tumor protein p63-regulated gene 1-like protein (Mossy fiber terminal-associated vertebrate-specific presynaptic protein) (Protein FAM79A)	TPRGL_MOUSE	Q9DBS2	Tprg1l	-0.270171	-0.188914	-0.0812575	+			14.7512	14.7003	14.6107	14.4164	14.3887	14.4467	14.353	14.5666	14.5759	3	3	3	21.8	21.8	21.8	29.814	0	23.534	40118000	3	2.43433	0.0195288	-0.270171	-6.08893	1.06213	0.158489	-0.188914	-2.2601	0.471326	0.999541	-0.0812575	-1.08787
Regulator of G-protein signaling 14 (RGS14) (RAP1/RAP2-interacting protein) (RPIP1)	RGS14_MOUSE	P97492	Rgs14	-0.268621	-0.252304	-0.0163174	+	+		16.8006	16.7856	16.7378	16.4677	16.5772	16.4731	16.4954	16.6115	16.4601	6	6	6	17.6	17.6	17.6	59.846	0	44.022	86221000	6	2.57725	0.0165515	-0.268621	-6.65545	2.15582	0.0287974	-0.252304	-5.09946	0.101127	0.999541	-0.0163174	-0.281528
Importin-4 (Imp4) (Importin-4a) (Imp4a) (Ran-binding protein 4) (RanBP4)	IPO4_MOUSE	Q8VI75	Ipo4	-0.26597	-0.288073	0.0221036	+	+		16.9518	17.1186	16.9855	16.7845	16.7572	16.7162	16.7939	16.6717	16.726	5	5	5	5.2	5.2	5.2	119.27	0	74.87	97535000	6	2.08414	0.0317711	-0.26597	-4.86679	2.0142	0.0347141	-0.288073	-4.64765	0.211351	0.999541	0.0221036	0.54506
5'-AMP-activated protein kinase catalytic subunit alpha-1 (AMPK subunit alpha-1) (EC 2.7.11.1) (Acetyl-CoA carboxylase kinase) (ACACA kinase) (EC 2.7.11.27) (Hydroxymethylglutaryl-CoA reductase kinase) (HMGCR kinase) (EC 2.7.11.31) (Tau-protein kinase PRKAA1) (EC 2.7.11.26)	AAPK1_MOUSE	Q5EG47	Prkaa1	-0.264283	-0.238843	-0.0254402	+			18.6818	18.5949	18.7882	18.4764	18.3953	18.4004	18.4096	18.405	18.5338	9	9	9	20.8	20.8	20.8	63.928	0	65.776	296640000	10	1.8913	0.0419219	-0.264283	-4.28035	1.5685	0.0689965	-0.238843	-3.41076	0.196845	0.999541	-0.0254402	-0.512103
Phosphatidylinositol 3,4,5-trisphosphate 3-phosphatase and dual-specificity protein phosphatase PTEN (EC 3.1.3.16) (EC 3.1.3.48) (EC 3.1.3.67) (Mutated in multiple advanced cancers 1) (Phosphatase and tensin homolog)	PTEN_MOUSE	O08586	Pten	-0.263248	-0.219877	-0.0433715	+			14.2851	14.3693	14.2673	14.0742	14.0684	13.9893	14.2007	14.0603	14.001	2	2	2	7.7	7.7	7.7	47.152	0	35.821	13935000	2	2.49221	0.0183231	-0.263248	-6.31319	1.51541	0.075002	-0.219877	-3.27932	0.265599	0.999541	-0.0433715	-0.664877
Ras-related protein Rab-6A (Rab-6)	RAB6A_MOUSE	P35279	Rab6a	-0.262495	-0.377942	0.115447	+	+		20.6482	20.6605	20.4904	20.3648	20.3199	20.3269	20.3291	20.2473	20.0887	7	7	7	36.5	36.5	36.5	23.545	0	54.078	3369100000	17	2.01365	0.0349044	-0.262495	-4.64596	1.87437	0.0428047	-0.377942	-4.23145	0.735708	0.999541	0.115447	1.60494
Cytoplasmic FMR1-interacting protein 1 (Specifically Rac1-associated protein 1) (Sra-1)	CYFP1_MOUSE	Q7TMB8	Cyfip1	-0.261909	-0.292608	0.0306981	+	+		20.9458	20.8893	20.847	20.6492	20.6384	20.6087	20.6928	20.5738	20.5377	26	26	14	21.1	21.1	13.2	145.24	0	193.37	2639900000	33	2.96532	0.0110087	-0.261909	-8.43246	2.22419	0.0263258	-0.292608	-5.32938	0.251526	0.999541	0.0306981	0.634266
WD repeat and FYVE domain-containing protein 3 (Beach domain, WD repeat and FYVE domain-containing protein 1) (BWF1)	WDFY3_MOUSE	Q6VNB8	Wdfy3	-0.261279	-0.253314	-0.00796445	+	+		17.7559	17.8089	17.6741	17.4958	17.4286	17.5306	17.5605	17.4383	17.4802	13	13	13	4.6	4.6	4.6	392.33	0	79.515	124220000	15	2.21438	0.0264932	-0.261279	-5.29591	2.05293	0.032882	-0.253314	-4.76808	0.0590648	0.999541	-0.00796445	-0.170571
Transient receptor potential cation channel subfamily V member 2 (TrpV2) (Growth factor-regulated calcium channel) (GRC) (Osm-9-like TRP channel 2) (OTRPC2)	TRPV2_MOUSE	Q9WTR1	Trpv2	-0.260862	-0.263072	0.00221062	+			19.3901	19.5249	19.4213	19.2371	19.2219	19.0946	19.2926	19.0863	19.1681	13	13	13	23.7	23.7	23.7	85.964	0	112.67	833610000	20	1.89421	0.0417374	-0.260862	-4.2888	1.6538	0.059424	-0.263072	-3.62837	0.00969453	0.999541	0.00221062	0.0294389
Serine/arginine-rich splicing factor 2 (Protein PR264) (Putative myelin regulatory factor 1) (MRF-1) (Splicing component, 35 kDa) (Splicing factor SC35) (SC-35) (Splicing factor, arginine/serine-rich 2)	SRSF2_MOUSE	Q62093	Srsf2	-0.258582	-0.278109	0.0195268	+	+		20.6489	20.6029	20.6383	20.3676	20.358	20.3888	20.3582	20.3576	20.3401	7	7	7	28.1	28.1	28.1	25.476	0	43.166	2128200000	9	3.99903	0.00406315	-0.258582	-15.5353	4.28621	0.00343821	-0.278109	-18.3635	0.83291	0.999541	0.0195268	1.79599
Guanine nucleotide-binding protein subunit alpha-13 (G alpha-13) (G-protein subunit alpha-13)	GNA13_MOUSE	P27601	Gna13	-0.256771	-0.3396	0.0828285	+	+		19.2375	19.2404	19.2252	18.9864	18.9662	18.9802	18.8338	18.9472	18.9033	8	8	8	21.8	21.8	21.8	44.054	0	85.953	682100000	12	5.34265	0.0016211	-0.256771	-33.8509	3.28136	0.0076666	-0.3396	-10.1865	1.16092	0.999541	0.0828285	2.46879
Krev interaction trapped protein 1 (Krev interaction trapped 1) (Cerebral cavernous malformations 1 protein homolog)	KRIT1_MOUSE	Q6S5J6	Krit1	-0.25608	-0.319362	0.063282	+	+		15.1497	15.2167	15.1969	14.9048	14.9282	14.9621	14.7346	14.8781	14.9925	5	5	5	10.3	10.3	10.3	79.505	0	35.19	21425000	5	3.22968	0.00815766	-0.25608	-9.87832	1.84093	0.0449558	-0.319362	-4.13598	0.34264	0.999541	0.063282	0.82779
F-box only protein 6 (F-box only protein 6b) (F-box protein that recognizes sugar chains 2) (F-box/G-domain protein 2)	FBX6_MOUSE	Q9QZN4	Fbxo6	-0.255325	-0.323349	0.068024	+	+		15.875	15.8524	15.9372	15.7117	15.5792	15.6077	15.6036	15.6211	15.4698	5	5	5	21.7	21.7	21.7	34.492	0	31.242	86713000	5	2.23464	0.0257794	-0.255325	-5.36525	2.40501	0.0206923	-0.323349	-5.97788	0.471664	0.999541	0.068024	1.08854
40S ribosomal protein S23	RS23_MOUSE	P62267	Rps23	-0.252565	-0.23116	-0.0214049	+	+		20.6079	20.5351	20.559	20.3499	20.3117	20.2827	20.3474	20.3544	20.3067	3	3	3	21	21	21	15.807	0	19.902	2859900000	9	3.02372	0.0105624	-0.252565	-8.73393	3.0495	0.00991697	-0.23116	-8.87014	0.365378	0.999541	-0.0214049	-0.874639
Heterogeneous nuclear ribonucleoprotein U-like protein 2 (MLF1-associated nuclear protein)	HNRL2_MOUSE	Q00PI9	Hnrnpul2	-0.251832	-0.205645	-0.0461871	+	+		20.8666	20.9707	20.874	20.6451	20.7354	20.5753	20.7572	20.6318	20.7053	25	25	25	35.4	35.4	35.4	84.939	0	205.28	1865400000	45	1.9326	0.0393	-0.251832	-4.40136	1.84781	0.0446344	-0.205645	-4.15552	0.321592	0.999541	-0.0461871	-0.783973
Signal peptidase complex subunit 3 (EC 3.4.-.-) (Microsomal signal peptidase 22/23 kDa subunit) (SPC22/23) (SPase 22/23 kDa subunit)	SPCS3_MOUSE	Q6ZWQ7	Spcs3	-0.251745	-0.259805	0.00805982	+			17.8711	17.7601	17.9301	17.6197	17.6358	17.5506	17.5863	17.5047	17.6909	2	2	2	11.7	11.7	11.7	20.313	0.00026008	15.087	240020000	2	1.95687	0.0379886	-0.251745	-4.47359	1.61955	0.0629223	-0.259805	-3.54001	0.0460278	0.999541	0.00805982	0.134586
Protein disulfide-isomerase A3 (EC 5.3.4.1) (58 kDa glucose-regulated protein) (58 kDa microsomal protein) (p58) (Disulfide isomerase ER-60) (Endoplasmic reticulum resident protein 57) (ER protein 57) (ERp57) (Endoplasmic reticulum resident protein 60) (ER protein 60) (ERp60)	PDIA3_MOUSE	P27773	Pdia3	-0.250788	-0.285399	0.0346107	+	+		23.7526	23.6159	23.7235	23.4519	23.4343	23.4534	23.4178	23.4641	23.3539	34	34	33	55.6	55.6	55.6	56.678	0	268.43	27042000000	116	2.40291	0.0205105	-0.250788	-5.97001	2.25767	0.0253109	-0.285399	-5.44494	0.45943	0.999541	0.0346107	1.06426
Synaptojanin-1 (EC 3.1.3.36) (Synaptic inositol 1,4,5-trisphosphate 5-phosphatase 1)	SYNJ1_MOUSE	Q8CHC4	Synj1	-0.25051	-0.319183	0.0686728	+	+		19.1821	19.1026	19.2048	18.8863	18.8443	19.0074	18.7231	18.8688	18.9402	17	17	17	13.7	13.7	13.7	172.62	0	180.59	419620000	23	1.90733	0.0409964	-0.25051	-4.32705	1.96438	0.0373375	-0.319183	-4.49611	0.355207	0.999541	0.0686728	0.853742
Extended synaptotagmin-2 (E-Syt2)	ESYT2_MOUSE	Q3TZZ7	Esyt2	-0.248709	-0.281722	0.033013	+	+		17.3075	17.2768	17.4218	17.0745	17.0426	17.1429	17.0102	17.0483	17.1025	6	6	6	9.9	9.9	9.9	94.138	0	59.102	1570100000	7	2.02508	0.0342859	-0.248709	-4.68126	2.26167	0.0252243	-0.281722	-5.45887	0.342305	0.999541	0.033013	0.827097
Proteasome subunit beta type-8 (EC 3.4.25.1) (Low molecular mass protein 7) (Macropain subunit C13) (Multicatalytic endopeptidase complex subunit C13) (Proteasome component C13) (Proteasome subunit beta-5i)	PSB8_MOUSE	P28063	Psmb8	-0.24725	-0.348066	0.100816	+	+		20.948	20.8454	20.7974	20.6561	20.5724	20.6206	20.6132	20.548	20.3854	9	9	9	39.1	39.1	39.1	30.26	0	89.129	2298800000	19	2.09089	0.0314969	-0.24725	-4.88836	1.89728	0.0412385	-0.348066	-4.29773	0.631258	0.999541	0.100816	1.40129
CCR4-NOT transcription complex subunit 10	CNO10_MOUSE	Q8BH15	Cnot10	-0.247155	-0.174388	-0.0727669	+			15.966	15.8434	16.0054	15.6924	15.6789	15.7019	15.7828	15.6582	15.8506	4	4	4	7.9	7.9	7.9	58.643	0	26.029	35521000	4	2.1316	0.0296043	-0.247155	-5.01991	1.10024	0.148343	-0.174388	-2.33988	0.570299	0.999541	-0.0727669	-1.28243
Vacuolar protein sorting-associated protein 4B (EC 3.6.4.6) (Suppressor of K(+) transport growth defect 1) (Protein SKD1)	VPS4B_MOUSE	P46467	Vps4b	-0.246883	-0.252563	0.00568008	+	+		20.8509	20.7659	20.9019	20.6396	20.5515	20.5869	20.5647	20.5886	20.6077	16	16	13	36	36	30.9	49.419	0	136.91	1483400000	25	2.19503	0.0272766	-0.246883	-5.23034	2.4314	0.0198171	-0.252563	-6.07774	0.0697807	0.999541	0.00568008	0.199548
Glia maturation factor gamma (GMF-gamma)	GMFG_MOUSE	Q9ERL7	Gmfg	-0.246148	-0.217724	-0.0284239	+	+		19.5267	19.4322	19.5456	19.2822	19.2785	19.2053	19.2909	19.2869	19.2735	7	7	6	40.1	40.1	33.8	16.748	0	52.636	906880000	13	2.33191	0.0227731	-0.246148	-5.70838	2.44635	0.0196037	-0.217724	-6.13495	0.4828	0.999541	-0.0284239	-1.11059
Ras-related protein Rab-5B	RAB5B_MOUSE	P61021	Rab5b	-0.24538	-0.291585	0.0462049	+	+		17.6692	17.671	17.6933	17.4271	17.429	17.4413	17.3616	17.414	17.3831	8	5	5	47.4	32.6	32.6	23.707	0	41.243	335230000	5	4.97667	0.0019486	-0.24538	-27.3995	4.16055	0.00343821	-0.291585	-17.069	1.36142	0.999541	0.0462049	2.91388
Protein farnesyltransferase/geranylgeranyltransferase type-1 subunit alpha (EC 2.5.1.58) (EC 2.5.1.59) (CAAX farnesyltransferase subunit alpha) (FTase-alpha) (Ras proteins prenyltransferase subunit alpha) (Type I protein geranyl-geranyltransferase subunit alpha) (GGTase-I-alpha)	FNTA_MOUSE	Q61239	Fnta	-0.245067	-0.290617	0.04555	+	+		15.7913	15.8832	15.781	15.5591	15.6036	15.5575	15.5758	15.526	15.4819	2	2	2	4.8	4.8	4.8	44.013	0.00049056	13.18	44175000	3	2.62109	0.0156797	-0.245067	-6.83805	2.62755	0.0156543	-0.290617	-6.86532	0.664995	0.999541	0.04555	1.46699
Spastin (EC 5.6.1.1)	SPAST_MOUSE	Q9QYY8	Spast	-0.244232	-0.266483	0.0222511	+	+		16.946	16.9281	17.0339	16.6762	16.6933	16.8059	16.7001	16.6987	16.7098	6	6	6	10.9	10.9	10.9	58.008	0	37.469	94277000	6	2.02448	0.0343045	-0.244232	-4.67939	2.89939	0.0115268	-0.266483	-8.10349	0.211324	0.999541	0.0222511	0.544999
Ras-related protein Rab-1A (YPT1-related protein)	RAB1A_MOUSE	P62821	Rab1A	-0.242348	-0.264207	0.0218582	+	+		22.9369	22.8269	22.9854	22.7348	22.6161	22.6712	22.6773	22.6231	22.6561	16	16	7	79	79	40.5	22.677	0	125.71	10811000000	50	1.85314	0.0445152	-0.242348	-4.17068	2.22696	0.0262207	-0.264207	-5.33886	0.226527	0.999541	0.0218582	0.579094
WD repeat-containing protein 82	WDR82_MOUSE	Q8BFQ4	Wdr82	-0.240657	-0.28926	0.0486037	+	+		16.882	16.8841	16.7232	16.606	16.5676	16.5936	16.5934	16.5672	16.4609	2	2	2	4.5	4.5	4.5	35.079	0.0011497	11.337	179670000	2	1.93863	0.0390188	-0.240657	-4.41923	1.90573	0.040666	-0.28926	-4.32236	0.505551	0.999541	0.0486037	1.15549
Protein phosphatase 1 regulatory subunit 21 (Coiled-coil domain-containing protein 128) (KLRAQ motif-containing protein 1)	PPR21_MOUSE	Q3TDD9	Ppp1r21	-0.239315	-0.280463	0.0411479	+	+		18.7812	18.8669	18.9125	18.578	18.5714	18.6933	18.5107	18.5469	18.6617	14	14	14	23.7	23.7	23.7	88.337	0	125.07	447920000	17	1.91004	0.0409003	-0.239315	-4.33496	2.03243	0.0338547	-0.280463	-4.70404	0.273649	0.999541	0.0411479	0.682255
Pre-mRNA-splicing regulator WTAP (Female-lethal(2)D homolog) (WT1-associated protein) (Wilms tumor 1-associating protein)	FL2D_MOUSE	Q9ER69	Wtap	-0.239257	-0.286242	0.046985	+	+		16.9856	16.9085	16.9607	16.729	16.6277	16.7803	16.6205	16.7114	16.6642	7	7	7	22.7	22.7	22.7	44.176	0	177.98	94753000	8	2.05083	0.0333526	-0.239257	-4.76149	2.92899	0.011109	-0.286242	-8.24969	0.380024	0.999541	0.046985	0.904575
Vesicle-associated membrane protein 7 (VAMP-7) (Synaptobrevin-like protein 1)	VAMP7_MOUSE	P70280	Vamp7	-0.238363	-0.259696	0.0213331	+	+		16.7738	16.7134	16.7519	16.5985	16.4761	16.4494	16.451	16.4778	16.5312	4	4	4	18.2	18.2	18.2	24.967	0	28.055	176940000	5	2.07755	0.0321006	-0.238363	-4.84583	3.03987	0.0100593	-0.259696	-8.81904	0.154589	0.999541	0.0213331	0.413417
Protein C12orf4 homolog	CL004_MOUSE	Q91YN0	D6Wsu163e	-0.237847	-0.351103	0.113256	+	+		14.8889	14.9451	15.0151	14.6704	14.7649	14.7002	14.6251	14.4643	14.7063	3	3	3	5.8	5.8	5.8	63.643	0	19.027	26982000	3	2.17993	0.0278575	-0.237847	-5.17965	1.92961	0.0395141	-0.351103	-4.39252	0.673053	0.999541	0.113256	1.48269
Ras-related protein Rab-43	RAB43_MOUSE	Q8CG50	Rab43	-0.236855	-0.284332	0.0474771	+	+		17.0052	17.0429	16.9998	16.7624	16.7481	16.8268	16.7492	16.7953	16.6504	4	4	3	23.3	23.3	19.5	23.263	0	25.842	110180000	4	2.98478	0.0107826	-0.236855	-8.53181	2.49975	0.0182225	-0.284332	-6.34291	0.410706	0.999541	0.0474771	0.966752
Glycine--tRNA ligase (EC 6.1.1.14) (Diadenosine tetraphosphate synthetase) (Ap4A synthetase) (EC 2.7.7.-) (Glycyl-tRNA synthetase 1) (GlyRS)	GARS_MOUSE	Q9CZD3	Gars1	-0.233123	-0.261751	0.028628	+	+		20.3771	20.476	20.3176	20.1826	20.1192	20.1694	20.1592	20.0625	20.1637	16	16	16	22.4	22.4	22.4	81.877	0	112.24	2881100000	24	2.01719	0.0347087	-0.233123	-4.65687	2.00213	0.0353363	-0.261751	-4.61062	0.304666	0.999541	0.028628	0.748386
26S proteasome regulatory subunit 8 (26S proteasome AAA-ATPase subunit RPT6) (Proteasome 26S subunit ATPase 5) (Proteasome subunit p45) (p45/SUG) (mSUG1)	PRS8_MOUSE	P62196	Psmc5	-0.232182	-0.266587	0.0344048	+	+		20.8458	20.7689	20.8069	20.6382	20.5562	20.5307	20.5565	20.5303	20.5351	16	16	16	39.4	39.4	39.4	45.626	0	111.96	1479100000	28	2.38609	0.0210693	-0.232182	-5.90716	3.45554	0.00627338	-0.266587	-11.2936	0.441923	0.999541	0.0344048	1.02938
				-0.229374	-0.267382	0.0380077	+	+		23.9043	23.912	23.915	23.7539	23.6462	23.643	23.5681	23.7729	23.5881	30	30	14	69.8	69.8	37.9	29.02	0	202.98	32465000000	73	2.48091	0.0184828	-0.229374	-6.26888	1.82704	0.0458112	-0.267382	-4.09679	0.195443	0.999541	0.0380077	0.508893
Serine/threonine-protein phosphatase 2A 65 kDa regulatory subunit A alpha isoform (PP2A subunit A isoform PR65-alpha) (PP2A subunit A isoform R1-alpha)	2AAA_MOUSE	Q76MZ3	Ppp2r1a	-0.228767	-0.227638	-0.00112851	+	+		20.9355	20.9484	20.9206	20.7135	20.7453	20.6595	20.7575	20.6999	20.6642	15	15	11	26.5	26.5	19	65.322	0	105.76	3289500000	24	3.01593	0.0106117	-0.228767	-8.69312	2.88428	0.0117229	-0.227638	-8.02975	0.0100546	0.999541	-0.00112851	-0.03052
Son of sevenless homolog 2 (SOS-2) (mSOS-2)	SOS2_MOUSE	Q02384	Sos2	-0.228399	-0.333509	0.10511	+	+		15.6765	15.7423	15.6722	15.4165	15.4805	15.5088	15.3982	15.4377	15.2545	4	4	4	3.5	3.5	3.5	153.12	0	26.386	28774000	4	2.52317	0.0177681	-0.228399	-6.43599	2.28748	0.0243901	-0.333509	-5.5495	0.782119	0.999541	0.10511	1.69588
Phosphate carrier protein, mitochondrial (Phosphate transport protein) (PTP) (Solute carrier family 25 member 3)	MPCP_MOUSE	Q8VEM8	Slc25a3	-0.227889	-0.224317	-0.00357246	+	+		21.0785	21.1265	21.0331	20.8349	20.9229	20.7966	20.9382	20.7722	20.8547	9	9	9	19.9	19.9	19.9	39.632	0	61.788	3466000000	15	2.1087	0.0307239	-0.227889	-4.94558	1.82091	0.0462628	-0.224317	-4.07957	0.019565	0.999541	-0.00357246	-0.058776
Copine-3 (Copine III)	CPNE3_MOUSE	Q8BT60	Cpne3	-0.227332	-0.237644	0.0103124	+	+		20.6502	20.6379	20.7074	20.4915	20.4351	20.3868	20.4153	20.3875	20.4798	12	12	11	23.1	23.1	21.4	59.584	0	85.812	1363200000	20	2.44603	0.019291	-0.227332	-6.13369	2.62328	0.0157051	-0.237644	-6.84726	0.0900257	0.999541	0.0103124	0.252939
Choline/ethanolamine kinase (Choline kinase beta) (CK) (CKB) (EC 2.7.1.32) (Ethanolamine kinase) (EK) (EC 2.7.1.82) (choline/ethanolamine kinase beta) (CKEKB)	CHKB_MOUSE	O55229	Chkb	-0.226548	-0.335359	0.108811	+			15.7989	15.6424	15.7434	15.5004	15.4749	15.5299	15.4779	15.2088	15.4921	2	2	2	4.6	4.6	4.6	45.126	0.00048274	12.734	48245000	2	2.02204	0.034468	-0.226548	-4.67187	1.50696	0.0760499	-0.335359	-3.25866	0.509679	0.999541	0.108811	1.16362
Receptor-type tyrosine-protein phosphatase eta (Protein-tyrosine phosphatase eta) (R-PTP-eta) (EC 3.1.3.48) (HPTP beta-like tyrosine phosphatase) (Protein-tyrosine phosphatase receptor type J) (R-PTP-J) (Susceptibility to colon cancer 1) (CD antigen CD148)	PTPRJ_MOUSE	Q64455	Ptprj	-0.226109	-0.303055	0.0769463	+	+		17.1898	17.1658	17.1562	16.9362	16.9094	16.9879	16.9028	16.8839	16.816	8	8	8	8.6	8.6	8.6	136.77	0	61.862	204770000	9	3.07412	0.010008	-0.226109	-9.00204	3.37258	0.0068994	-0.303055	-10.7528	1.03223	0.999541	0.0769463	2.19812
Integrator complex subunit 13 (Cell cycle regulator Mat89Bb homolog) (Protein asunder homolog) (Spermatogenesis-associated protein 30)	INT13_MOUSE	Q8QZV7	IntS13	-0.22581	-0.130745	-0.0950651	+			15.1931	15.2147	15.2026	15.0144	15.0474	14.8712	15.0029	15.1208	15.0945	2	2	2	3.7	3.7	3.7	82.779	0.0005	13.69	13152000	2	1.8448	0.0451788	-0.22581	-4.14697	1.64493	0.060386	-0.130745	-3.60535	0.664788	0.999541	-0.0950651	-1.46659
NADH dehydrogenase [ubiquinone] 1 alpha subcomplex subunit 13 (Cell death regulatory protein GRIM-19) (Complex I-B16.6) (CI-B16.6) (Gene associated with retinoic and interferon-induced mortality 19 protein) (GRIM-19) (Gene associated with retinoic and IFN-induced mortality 19 protein) (NADH-ubiquinone oxidoreductase B16.6 subunit)	NDUAD_MOUSE	Q9ERS2	Ndufa13	-0.225575	-0.286413	0.0608374	+	+		17.328	17.3452	17.2207	17.0699	17.1156	17.0317	17.1032	16.9201	17.0113	4	4	4	21.5	21.5	21.5	16.859	0	28.594	179570000	5	2.09905	0.0311086	-0.225575	-4.9145	1.91891	0.0399494	-0.286413	-4.36097	0.450251	0.999541	0.0608374	1.04599
E3 ubiquitin-protein ligase HECTD3 (EC 2.3.2.26) (HECT domain-containing protein 3) (HECT-type E3 ubiquitin transferase HECTD3)	HECD3_MOUSE	Q3U487	Hectd3	-0.225555	-0.225153	-0.000401815	+	+		17.4005	17.4457	17.3342	17.1485	17.1743	17.181	17.2151	17.1592	17.1307	9	9	9	13.9	13.9	13.9	97.346	0	65.292	158890000	12	2.57717	0.0165515	-0.225555	-6.65511	2.27842	0.0245855	-0.225153	-5.51753	0.00492757	0.999541	-0.000401815	-0.0150434
Vacuolar protein sorting-associated protein 11 homolog	VPS11_MOUSE	Q91W86	Vps11	-0.225363	-0.205284	-0.0200793	+			20.1775	20.2631	20.1187	19.9583	19.9849	19.9399	20.0882	19.9139	19.9413	19	19	19	22.4	22.4	22.4	107.72	0	129.96	942760000	25	2.16619	0.0282796	-0.225363	-5.13382	1.39814	0.0905196	-0.205284	-2.99899	0.132762	0.999541	-0.0200793	-0.360635
Translation initiation factor eIF-2B subunit delta (eIF-2B GDP-GTP exchange factor subunit delta)	EI2BD_MOUSE	Q61749	Eif2b4	-0.224468	-0.189902	-0.0345662	+			17.0496	17.0825	17.0441	16.7522	16.8324	16.9182	16.8316	16.7974	16.9775	6	6	6	15.8	15.8	15.8	57.624	0	44.25	106450000	7	1.97969	0.0369054	-0.224468	-4.5423	1.54855	0.0708856	-0.189902	-3.36102	0.179758	0.999541	-0.0345662	-0.472706
Vesicle transport protein SFT2C (SFT2 domain-containing protein 3)	SFT2C_MOUSE	Q9CSV6	Sft2d3	-0.224456	-0.186352	-0.0381044	+	+		14.921	14.9618	14.8715	14.6146	14.7316	14.7348	14.7549	14.7551	14.6852	2	2	2	11.5	11.5	11.5	21.58	0.0004964	13.469	34243000	2	2.04327	0.0337957	-0.224456	-4.73782	2.22372	0.0263273	-0.186352	-5.32776	0.344135	0.999541	-0.0381044	-0.830884
Ribosyldihydronicotinamide dehydrogenase [quinone] (EC 1.10.5.1) (NRH dehydrogenase [quinone] 2) (NRH:quinone oxidoreductase 2) (Quinone reductase 2) (QR2)	NQO2_MOUSE	Q9JI75	Nqo2	-0.224342	-0.295995	0.0716534	+	+		18.1152	18.1509	18.213	17.909	17.9218	17.9753	17.8264	17.8634	17.9013	10	10	10	51.9	51.9	51.9	26.248	0	79.069	451060000	10	2.51464	0.0179168	-0.224342	-6.40196	2.93138	0.011109	-0.295995	-8.26161	1.13557	0.999541	0.0716534	2.41464
Basic leucine zipper and W2 domain-containing protein 1	BZW1_MOUSE	Q9CQC6	Bzw1	-0.224168	-0.202412	-0.0217552	+	+		19.7972	19.7604	19.7634	19.5967	19.4839	19.568	19.6156	19.5572	19.541	10	10	9	19.3	19.3	17.4	48.043	0	61.281	1307600000	19	2.47665	0.0185198	-0.224168	-6.25224	2.86167	0.0120327	-0.202412	-7.92056	0.206474	0.999541	-0.0217552	-0.534026
Nuclear valosin-containing protein-like (NVLp) (Nuclear VCP-like protein)	NVL_MOUSE	Q9DBY8	Nvl	-0.22382	-0.305064	0.0812438	+	+		14.8502	14.7851	14.7282	14.545	14.5282	14.6189	14.5099	14.511	14.4275	5	5	4	8	8	6.9	94.475	0	35.12	24101000	4	2.11956	0.0302222	-0.22382	-4.9807	2.61424	0.0157633	-0.305064	-6.80922	0.969126	0.999541	0.0812438	2.06887
U5 small nuclear ribonucleoprotein 200 kDa helicase (EC 3.6.4.13) (BRR2 homolog) (U5 snRNP-specific 200 kDa protein) (U5-200KD)	U520_MOUSE	Q6P4T2	Snrnp200	-0.222106	-0.184479	-0.0376269	+	+		20.3608	20.3476	20.4172	20.1725	20.1557	20.1311	20.2391	20.1124	20.2207	37	37	37	18.8	18.8	18.8	244.54	0	288.3	1004300000	47	3.08679	0.0098881	-0.222106	-9.07063	1.83052	0.0456372	-0.184479	-4.10659	0.38309	0.999541	-0.0376269	-0.910819
Gasdermin-D (Gasdermin domain-containing protein 1) [Cleaved into: Gasdermin-D, N-terminal (GSDMD-NT);Gasdermin-D, C-terminal (GSDMD-CT)]	GSDMD_MOUSE	Q9D8T2	Gsdmdc1	-0.221872	-0.2722	0.0503273	+	+		19.9261	19.8137	19.8442	19.6026	19.6615	19.6542	19.5287	19.6031	19.6356	10	10	10	21.6	21.6	21.6	53.237	0	68.19	713200000	15	2.35388	0.0221564	-0.221872	-5.78829	2.38482	0.0210764	-0.2722	-5.90242	0.616631	0.999541	0.0503273	1.37279
Serine/threonine-protein phosphatase 4 regulatory subunit 1	PP4R1_MOUSE	Q8K2V1	Ppp4r1	-0.218343	-0.192935	-0.0254081	+	+		15.8168	15.889	15.7364	15.5997	15.587	15.6004	15.6474	15.6291	15.5869	3	3	3	4	4	4	106.3	0	25.12	60762000	4	2.10414	0.0308626	-0.218343	-4.93088	1.81259	0.0469232	-0.192935	-4.05625	0.619997	0.999541	-0.0254081	-1.37935
Plasma membrane calcium-transporting ATPase 1 (EC 7.2.2.10) (Plasma membrane calcium ATPase isoform 1) (PMCA1) (Plasma membrane calcium pump isoform 1)	AT2B1_MOUSE	G5E829	Atp2b1	-0.218249	-0.191886	-0.0263634	+			21.3004	21.4064	21.2825	21.0864	21.1635	21.0847	21.2469	20.9782	21.1886	35	35	24	30	30	21.6	134.75	0	262.88	2733600000	46	2.02649	0.0342577	-0.218249	-4.68562	0.996591	0.176173	-0.191886	-2.12487	0.111488	0.999541	-0.0263634	-0.307805
Deoxyguanosine kinase, mitochondrial (EC 2.7.1.113) (Deoxyadenosine kinase, mitochondrial) (EC 2.7.1.76)	DGUOK_MOUSE	Q9QX60	Dguok	-0.217804	-0.216015	-0.00178973	+			15.7263	15.7699	15.7151	15.5004	15.556	15.5016	15.5803	15.5717	15.4113	3	3	3	19.1	19.1	19.1	28.807	0	31.366	73622000	4	3.03217	0.010512	-0.217804	-8.77833	1.70401	0.0550451	-0.216015	-3.76032	0.0101791	0.999541	-0.00178973	-0.0308938
Integrin-linked protein kinase (EC 2.7.11.1)	ILK_MOUSE	O55222	Ilk	-0.215263	-0.148429	-0.0668348	+			18.9695	19.0095	19.043	18.8147	18.8008	18.7608	18.7956	18.9068	18.8743	9	9	9	19	19	19	51.373	0	59.699	567120000	11	2.89064	0.0116329	-0.215263	-8.06073	1.71172	0.0546018	-0.148429	-3.78086	0.844552	0.999541	-0.0668348	-1.81904
Serine/threonine-protein kinase OSR1 (EC 2.7.11.1) (Oxidative stress-responsive 1 protein)	OXSR1_MOUSE	Q6P9R2	Oxsr1	-0.215196	-0.281893	0.0666974	+	+		19.1769	19.1707	19.1964	19.0275	18.8964	18.9746	18.8215	18.8972	18.9796	11	11	11	20.9	20.9	20.9	58.213	0	93.084	581010000	16	2.28433	0.0241668	-0.215196	-5.53839	2.43362	0.0198169	-0.281893	-6.08621	0.48846	0.999541	0.0666974	1.12178
Eukaryotic initiation factor 4A-I (eIF-4A-I) (eIF4A-I) (EC 3.6.4.13) (ATP-dependent RNA helicase eIF4A-1)	IF4A1_MOUSE	P60843	Eif4a1	-0.214382	-0.19287	-0.0215117	+			22.4058	22.4261	22.3572	22.2358	22.1983	22.1118	22.3297	22.1415	22.1393	17	17	6	42.4	42.4	16	46.153	0	124.25	8154800000	37	2.15602	0.028562	-0.214382	-5.10013	1.35842	0.0957445	-0.19287	-2.90696	0.106267	0.999541	-0.0215117	-0.29461
Cullin-5 (CUL-5)	CUL5_MOUSE	Q9D5V5	Cul5	-0.213895	-0.243023	0.0291278	+	+		17.7642	17.6825	17.7049	17.4937	17.4656	17.5506	17.5083	17.4924	17.4218	9	9	9	11.9	11.9	11.9	90.973	0	64.097	195040000	10	2.4444	0.0192965	-0.213895	-6.12747	2.59733	0.0160695	-0.243023	-6.73853	0.328462	0.999541	0.0291278	0.798326
Cleavage and polyadenylation specificity factor subunit 7	CPSF7_MOUSE	Q8BTV2	Cpsf7	-0.213769	-0.25518	0.0414104	+	+		16.7635	16.7825	16.7858	16.4817	16.5514	16.6575	16.4914	16.5946	16.4803	6	6	6	14.1	14.1	14.1	51.056	0	52.054	124880000	7	1.84382	0.0451788	-0.213769	-4.14419	2.63257	0.0156543	-0.25518	-6.88656	0.263325	0.999541	0.0414104	0.659952
Lysine-specific histone demethylase 1A (EC 1.14.99.66) (BRAF35-HDAC complex protein BHC110) (Flavin-containing amine oxidase domain-containing protein 2)	KDM1A_MOUSE	Q6ZQ88	Kdm1a	-0.213236	-0.211916	-0.00131989	+	+		17.0301	17.0275	17.1083	16.8276	16.849	16.8496	16.9055	16.7637	16.8609	11	11	11	18.5	18.5	18.5	92.849	0	85.594	80159000	12	2.82829	0.0125326	-0.213236	-7.76181	1.88953	0.0417423	-0.211916	-4.27524	0.0102329	0.999541	-0.00131989	-0.0310552
Eukaryotic initiation factor 4A-III (eIF-4A-III) (eIF4A-III) (EC 3.6.4.13) (ATP-dependent RNA helicase DDX48) (ATP-dependent RNA helicase eIF4A-3) (DEAD box protein 48) (Eukaryotic translation initiation factor 4A isoform 3) [Cleaved into: Eukaryotic initiation factor 4A-III, N-terminally processed]	IF4A3_MOUSE	Q91VC3	Eif4a3	-0.212933	-0.243931	0.0309982	+			19.7492	19.6479	19.7083	19.4949	19.4412	19.5306	19.5771	19.4447	19.3518	11	8	8	22.1	16.5	16.5	46.839	0	52.364	530140000	13	2.2516	0.0251036	-0.212933	-5.42385	1.56551	0.0692015	-0.243931	-3.40329	0.166085	0.999541	0.0309982	0.440693
Protein YIPF5 (YIP1 family member 5) (YPT-interacting protein 1 A)	YIPF5_MOUSE	Q9EQQ2	Yipf5	-0.212529	-0.269017	0.056488	+	+		17.1956	17.1719	17.0998	16.9825	16.8949	16.9523	16.8951	16.9317	16.8335	2	2	2	8.2	8.2	8.2	27.873	0.00026364	15.821	91431000	3	2.27416	0.0243686	-0.212529	-5.50259	2.5683	0.0167083	-0.269017	-6.61871	0.665192	0.999541	0.056488	1.46738
Protein transport protein Sec23B (SEC23-related protein B)	SC23B_MOUSE	Q9D662	Sec23b	-0.212127	-0.219039	0.0069116	+			19.4914	19.4636	19.4432	19.2281	19.2921	19.2417	19.3747	19.2449	19.1216	14	14	13	22.8	22.8	20.3	86.436	0	118.54	887660000	18	3.04724	0.0102751	-0.212127	-8.85809	1.37476	0.0930529	-0.219039	-2.94466	0.0307901	0.999541	0.0069116	0.0914149
39S ribosomal protein L9, mitochondrial (L9mt) (MRP-L9)	RM09_MOUSE	Q99N94	Mrpl9	-0.209788	-0.191593	-0.0181948	+	+		15.8146	15.8187	15.8743	15.6478	15.6326	15.5979	15.7276	15.589	15.6162	2	2	2	6.4	6.4	6.4	30.244	0.00070406	11.969	50168000	2	3.00763	0.0106441	-0.209788	-8.64991	1.83323	0.0454682	-0.191593	-4.11422	0.151136	0.999541	-0.0181948	-0.405155
ADP-ribosylation factor 5	ARF5_MOUSE	P84084	Arf5	-0.209431	-0.240424	0.0309931	+	+		19.193	19.15	19.1825	19.0335	18.8826	18.981	18.9408	18.981	18.8823	7	5	5	33.3	22.2	22.2	20.529	0	34.893	517170000	5	1.98082	0.0368692	-0.209431	-4.54571	2.80351	0.0128832	-0.240424	-7.64579	0.230597	0.999541	0.0309931	0.58815
Exportin-1 (Exp1) (Chromosome region maintenance 1 protein homolog)	XPO1_MOUSE	Q6P5F9	Xpo1	-0.208729	-0.163824	-0.0449053	+			19.1819	19.1132	19.0711	18.9334	18.9386	18.8681	19.0506	18.8646	18.9596	10	10	10	11.2	11.2	11.2	123.09	0	118.2	459810000	15	2.21299	0.0265484	-0.208729	-5.29116	1.22852	0.11937	-0.163824	-2.61538	0.315203	0.999541	-0.0449053	-0.770578
Echinoderm microtubule-associated protein-like 4 (EMAP-4)	EMAL4_MOUSE	Q3UMY5	Eml4	-0.208141	-0.219798	0.0116564	+	+		16.7685	16.6689	16.657	16.4721	16.5288	16.4692	16.5421	16.4505	16.4423	4	4	4	4.2	4.2	4.2	104.11	0	25.35	45684000	4	2.17494	0.0279596	-0.208141	-5.16294	2.00244	0.0353363	-0.219798	-4.61157	0.113003	0.999541	0.0116564	0.311616
Tubulin alpha-1A chain (Alpha-tubulin 1) (Alpha-tubulin isotype M-alpha-1) (Tubulin alpha-1 chain) [Cleaved into: Detyrosinated tubulin alpha-1A chain]	TBA1A_MOUSE	P68369	Tuba1a	-0.207942	-0.223389	0.0154463	+	+		23.4263	23.3256	23.3494	23.1777	23.1277	23.1722	23.1749	23.1652	23.0911	22	22	1	60.5	60.5	4.7	50.135	0	224.25	32450000000	101	2.42942	0.0196617	-0.207942	-6.07021	2.28555	0.0244378	-0.223389	-5.54267	0.191918	0.999541	0.0154463	0.500809
Protein diaphanous homolog 2 (Diaphanous-related formin-2) (DRF2) (mDia3)	DIAP2_MOUSE	O70566	Diaph2	-0.206694	-0.231747	0.025053	+	+		18.963	18.9811	19.0419	18.7625	18.7628	18.8406	18.7199	18.771	18.7998	16	15	15	14.1	13.6	13.6	124.87	0	101.98	381660000	19	2.37395	0.0213805	-0.206694	-5.86213	2.6452	0.0154976	-0.231747	-6.94029	0.289887	0.999541	0.025053	0.717033
Switch-associated protein 70 (SWAP-70)	SWP70_MOUSE	Q6A028	Swap70	-0.206354	-0.224199	0.0178458	+			20.6574	20.6277	20.7223	20.472	20.3873	20.529	20.3402	20.5233	20.4713	23	23	22	27.4	27.4	26.2	68.995	0	164.85	1617000000	29	1.84469	0.0451788	-0.206354	-4.14664	1.66616	0.0582364	-0.224199	-3.66058	0.0932504	0.999541	0.0178458	0.261291
Coiled-coil domain-containing protein 22	CCD22_MOUSE	Q9JIG7	Ccdc22	-0.206077	-0.224363	0.0182858	+	+		19.524	19.4897	19.5767	19.3151	19.3217	19.3355	19.2577	19.329	19.3306	16	16	16	24.4	24.4	24.4	70.843	0	118.37	923630000	21	2.86376	0.0119019	-0.206077	-7.93061	2.52274	0.0178202	-0.224363	-6.43431	0.300055	0.999541	0.0182858	0.738633
UDP-glucose:glycoprotein glucosyltransferase 1 (UGT1) (EC 2.4.1.-) (UDP--Glc:glycoprotein glucosyltransferase) (UDP-glucose ceramide glucosyltransferase-like 1)	UGGG1_MOUSE	Q6P5E4	Uggt1	-0.204601	-0.234984	0.0303828	+	+		21.2649	21.2099	21.3001	21.1111	21.0182	21.0318	21.0462	20.9769	21.0468	32	32	32	25.5	25.5	25.5	176.43	0	274	2306800000	50	2.19594	0.0272729	-0.204601	-5.2334	2.58976	0.0162135	-0.234984	-6.70713	0.338017	0.999541	0.0303828	0.818205
GDP-mannose 4,6 dehydratase (EC 4.2.1.47) (GDP-D-mannose dehydratase) (GMD)	GMDS_MOUSE	Q8K0C9	Gmds	-0.204487	-0.149367	-0.0551205	+	+		18.3815	18.4474	18.4963	18.2665	18.2257	18.2196	18.306	18.3025	18.2685	7	7	7	20.4	20.4	20.4	41.984	0	45.267	324880000	8	2.30894	0.0236587	-0.204487	-5.62578	1.87342	0.042866	-0.149367	-4.22872	1.35835	0.999541	-0.0551205	-2.9068
NADH dehydrogenase [ubiquinone] 1 alpha subcomplex subunit 9, mitochondrial (Complex I-39kD) (CI-39kD) (NADH-ubiquinone oxidoreductase 39 kDa subunit)	NDUA9_MOUSE	Q9DC69	Ndufa9	-0.203318	-0.284885	0.0815671	+	+		19.2184	19.091	19.1374	18.9503	18.887	18.9996	18.8738	18.774	18.9443	6	6	6	15.1	15.1	15.1	42.525	0	37.758	449360000	8	1.83105	0.0460525	-0.203318	-4.10808	2.00013	0.0354115	-0.284885	-4.6045	0.619255	0.999541	0.0815671	1.37791
GTP-binding nuclear protein Ran (GTPase Ran) (Ras-like protein TC4) (Ras-related nuclear protein)	RAN_MOUSE	P62827	Ran	-0.202716	-0.191613	-0.0111033	+			21.734	21.8174	21.6786	21.527	21.5905	21.5043	21.7527	21.5035	21.3989	11	11	10	44	44	43.5	24.423	0	77.688	5396000000	28	1.87458	0.0429879	-0.202716	-4.23206	0.786458	0.251313	-0.191613	-1.7044	0.0347515	0.999541	-0.0111033	-0.102759
General transcription factor IIF subunit 2 (EC 3.6.4.12) (ATP-dependent helicase GTF2F2) (Transcription initiation factor IIF subunit beta) (TFIIF-beta)	T2FB_MOUSE	Q8R0A0	Gtf2f2	-0.200818	-0.204819	0.00400035	+	+		18.5001	18.562	18.6264	18.3223	18.374	18.3897	18.2997	18.3749	18.3994	9	9	9	33.7	33.7	33.7	28.381	0	75.869	169680000	10	2.06545	0.0326852	-0.200818	-4.8075	1.91066	0.0403709	-0.204819	-4.33679	0.0373887	0.999541	0.00400035	0.110264
Glutamine--tRNA ligase (EC 6.1.1.18) (Glutaminyl-tRNA synthetase) (GlnRS)	SYQ_MOUSE	Q8BML9	Qars1	-0.200766	-0.205135	0.00436846	+	+		20.1465	20.0837	20.164	19.9674	19.918	19.9066	19.9707	19.9501	19.858	18	17	17	26.5	25.4	25.4	87.676	0	112.7	1039000000	20	2.54947	0.0172249	-0.200766	-6.54192	2.07592	0.0320779	-0.205135	-4.84064	0.0376331	0.999541	0.00436846	0.110957
Tumor necrosis factor receptor type 1-associated DEATH domain protein (TNFR1-associated DEATH domain protein) (TNFRSF1A-associated via death domain)	TRADD_MOUSE	Q3U0V2	Tradd	-0.198561	-0.17588	-0.0226816	+			17.4744	17.4646	17.3579	17.1941	17.2594	17.2478	17.3349	17.2645	17.17	7	7	7	32.6	32.6	32.6	34.577	0	54.291	223840000	9	2.02621	0.0342577	-0.198561	-4.68474	1.35599	0.0961343	-0.17588	-2.90138	0.16475	0.999541	-0.0226816	-0.437543
Suppressor of SWI4 1 homolog (Ssf-1) (Peter Pan homolog)	SSF1_MOUSE	Q91YU8	Ppan	-0.19794	-0.225835	0.0278947	+			16.391	16.4017	16.2912	16.1562	16.2118	16.1221	16.3218	16.1599	15.9247	4	4	4	8.3	8.3	8.3	52.755	0	32.863	44324000	5	1.9716	0.0373216	-0.19794	-4.51786	0.871871	0.217622	-0.225835	-1.87331	0.0835087	0.999541	0.0278947	0.235935
Negative elongation factor B (NELF-B) (Cofactor of BRCA1)	NELFB_MOUSE	Q8C4Y3	Nelfb	-0.194818	-0.203075	0.00825691	+			17.15	17.1596	17.2592	17.0467	16.934	17.0036	16.9286	16.9328	17.0982	6	6	6	11	11	11	65.636	0	42.974	119600000	7	1.81551	0.0472816	-0.194818	-4.06444	1.43365	0.0854105	-0.203075	-3.08248	0.0434736	0.999541	0.00825691	0.127435
Vesicular integral-membrane protein VIP36 (Lectin mannose-binding 2) (Vesicular integral-membrane protein 36) (VIP36)	LMAN2_MOUSE	Q9DBH5	Lman2	-0.192425	-0.151964	-0.0404612	+	+		18.9366	18.8722	18.9705	18.7607	18.7474	18.6938	18.796	18.7451	18.7822	9	9	9	30.7	30.7	30.7	40.429	0	66.273	496660000	12	2.25799	0.0248672	-0.192425	-5.44605	2.01987	0.0344411	-0.151964	-4.66514	0.726466	0.999541	-0.0404612	-1.58687
ADP-ribosylation factor-like protein 3	ARL3_MOUSE	Q9WUL7	Arl3	-0.190229	-0.162929	-0.0273005	+	+		17.4258	17.3923	17.4626	17.2037	17.2937	17.2126	17.2193	17.3141	17.2586	3	3	3	20.9	20.9	20.9	20.486	0	38.34	207120000	4	2.25042	0.0251456	-0.190229	-5.41975	2.05302	0.032882	-0.162929	-4.76836	0.276096	0.999541	-0.0273005	-0.68752
E3 ubiquitin-protein ligase TRIM47 (EC 2.3.2.27) (Tripartite motif-containing protein 47)	TRI47_MOUSE	Q8C0E3	Trim47	-0.189044	-0.173147	-0.0158965	+	+		18.5447	18.5684	18.5382	18.3732	18.3323	18.3786	18.3786	18.3395	18.4138	13	13	1	30.3	30.3	3.6	69.912	0	98.778	226240000	14	3.40419	0.00688638	-0.189044	-10.9559	2.75325	0.0135108	-0.173147	-7.41523	0.241396	0.999541	-0.0158965	-0.612037
Signal transducer and transcription activator 6	STAT6_MOUSE	P52633	Stat6	-0.188526	-0.189016	0.000490189	+	+		19.5907	19.5807	19.5407	19.361	19.3409	19.4447	19.4142	19.3743	19.3567	20	20	18	22.3	22.3	20.4	93.496	0	140.36	714380000	24	2.23017	0.0258997	-0.188526	-5.34988	2.93326	0.011109	-0.189016	-8.27099	0.00445513	0.999541	0.000490189	0.0136084
Translocon-associated protein subunit gamma (TRAP-gamma) (Signal sequence receptor subunit gamma) (SSR-gamma)	SSRG_MOUSE	Q9DCF9	Ssr3	-0.185802	-0.213371	0.0275682	+	+		18.9643	18.8658	18.9532	18.7407	18.7232	18.762	18.6824	18.7303	18.7305	3	3	3	15.6	15.6	15.6	20.699	0	20.256	758110000	6	2.3044	0.023747	-0.185802	-5.60956	2.43529	0.0198169	-0.213371	-6.09258	0.636748	0.999541	0.0275682	1.41198
Protein transport protein Sec31A (SEC31-like protein 1) (SEC31-related protein A)	SC31A_MOUSE	Q3UPL0	Sec31a	-0.184382	-0.201513	0.0171305	+	+		20.377	20.3403	20.3864	20.1758	20.1831	20.1917	20.191	20.1291	20.1791	24	24	24	22.1	22.1	22.1	133.57	0	212.98	1126300000	31	3.62232	0.00579978	-0.184382	-12.4598	2.9853	0.0105894	-0.201513	-8.53447	0.367012	0.999541	0.0171305	0.877987
Bifunctional coenzyme A synthase (CoA synthase) [Includes: Phosphopantetheine adenylyltransferase (EC 2.7.7.3) (Dephospho-CoA pyrophosphorylase) (Pantetheine-phosphate adenylyltransferase) (PPAT);Dephospho-CoA kinase (DPCK) (EC 2.7.1.24) (Dephosphocoenzyme A kinase) (DPCOAK)]	COASY_MOUSE	Q9DBL7	Coasy	-0.184302	-0.235795	0.0514933	+	+		16.8872	16.8811	16.9039	16.7547	16.6337	16.731	16.624	16.6735	16.6674	7	7	7	14.7	14.7	14.7	62.022	0	51.311	188150000	8	2.09317	0.0314179	-0.184302	-4.89564	3.80401	0.00435836	-0.235795	-13.8615	0.570018	0.999541	0.0514933	1.28188
40S ribosomal protein S9	RS9_MOUSE	Q6ZWN5	Rps9	-0.183348	-0.207207	0.023859	+	+		21.5572	21.4868	21.5447	21.4036	21.2795	21.3557	21.3496	21.3056	21.3119	14	14	14	46.4	46.4	46.4	22.591	0	82.947	5978300000	24	1.91543	0.0405219	-0.183348	-4.35075	2.8919	0.0116774	-0.207207	-8.06685	0.243782	0.999541	0.023859	0.617288
Protein disulfide-isomerase (PDI) (EC 5.3.4.1) (Cellular thyroid hormone-binding protein) (Endoplasmic reticulum resident protein 59) (ER protein 59) (ERp59) (Prolyl 4-hydroxylase subunit beta) (p55)	PDIA1_MOUSE	P09103	P4hb	-0.183233	-0.185146	0.00191307	+	+		23.6844	23.5832	23.7118	23.4836	23.4734	23.4726	23.4754	23.4551	23.4934	32	32	32	54.8	54.8	54.8	57.058	0	224.38	19015000000	100	2.0198	0.0345882	-0.183233	-4.66492	1.98349	0.0364033	-0.185146	-4.5538	0.0568067	0.999541	0.00191307	0.164397
Sec1 family domain-containing protein 1 (Syntaxin-binding protein 1-like 2)	SCFD1_MOUSE	Q8BRF7	Scfd1	-0.182931	-0.217407	0.034476	+	+		19.2445	19.273	19.3075	19.0897	19.0603	19.1262	18.9935	19.0652	19.1141	11	11	11	17.7	17.7	17.7	72.322	0	78.71	456610000	15	2.6451	0.015209	-0.182931	-6.93988	2.27632	0.0246438	-0.217407	-5.51016	0.360618	0.999541	0.034476	0.86487
Replication factor C subunit 3 (Activator 1 38 kDa subunit) (A1 38 kDa subunit) (Activator 1 subunit 3) (Replication factor C 38 kDa subunit) (RF-C 38 kDa subunit) (RFC38)	RFC3_MOUSE	Q8R323	Rfc3	-0.182606	-0.192568	0.00996176	+			15.8975	15.9452	15.8212	15.7446	15.6617	15.7098	15.7818	15.663	15.6414	4	4	4	12.4	12.4	12.4	40.526	0	25.498	89577000	9	1.86618	0.0434895	-0.182606	-4.20792	1.56383	0.0692463	-0.192568	-3.39908	0.0699416	0.999541	0.00996176	0.199979
Sulfide:quinone oxidoreductase, mitochondrial (SQOR) (EC 1.8.5.8) (Sulfide quinone oxidoreductase)	SQOR_MOUSE	Q9R112	Sqor	-0.18178	-0.159533	-0.0222473	+			20.3454	20.3736	20.4108	20.2142	20.2287	20.1416	20.1824	20.1488	20.32	17	17	17	38.2	38.2	38.2	50.282	0	124.3	1517300000	26	2.27845	0.0242361	-0.18178	-5.51766	1.33951	0.0990712	-0.159533	-2.86367	0.139722	0.999541	-0.0222473	-0.377614
COP9 signalosome complex subunit 3 (SGN3) (Signalosome subunit 3) (JAB1-containing signalosome subunit 3)	CSN3_MOUSE	O88543	Cops3	-0.180394	-0.231492	0.0510972	+	+		17.8027	17.717	17.7589	17.5984	17.5109	17.6281	17.5577	17.4966	17.5297	8	8	8	23.4	23.4	23.4	47.832	0	61.324	207100000	10	1.86145	0.0438034	-0.180394	-4.19437	2.79605	0.0130028	-0.231492	-7.61117	0.578526	0.999541	0.0510972	1.29849
Hydroxyacylglutathione hydrolase, mitochondrial (EC 3.1.2.6) (Glyoxalase II) (Glx II)	GLO2_MOUSE	Q99KB8	Hagh	-0.177404	-0.159863	-0.0175406	+	+		17.7083	17.6465	17.6024	17.4594	17.4987	17.4669	17.54	17.4692	17.4685	5	5	5	21.5	21.5	21.5	28.901	0	33.394	139140000	6	2.23772	0.0256241	-0.177404	-5.37583	1.83505	0.0453982	-0.159863	-4.11937	0.263185	0.999541	-0.0175406	-0.659648
AP-3 complex subunit delta-1 (AP-3 complex subunit delta) (Adaptor-related protein complex 3 subunit delta-1) (Delta-adaptin) (mBLVR1)	AP3D1_MOUSE	O54774	Ap3d1	-0.177198	-0.177554	0.000356038	+			20.5987	20.6229	20.7005	20.462	20.4302	20.4984	20.4348	20.4203	20.5344	19	19	19	18.6	18.6	18.6	135.08	0	148.92	1128200000	34	2.08104	0.0319298	-0.177198	-4.85692	1.70422	0.0550451	-0.177554	-3.76089	0.00284423	0.999541	0.000356038	0.00870371
U6 snRNA-associated Sm-like protein LSm6	LSM6_MOUSE	P62313	Lsm6	-0.177073	-0.218807	0.0417347	+			17.194	17.1999	17.1846	17.0517	16.9609	17.0348	17.1003	17.0363	16.7856	2	2	2	22.5	22.5	22.5	9.1275	0.00026261	15.633	141090000	2	2.48313	0.018437	-0.177073	-6.27755	1.06968	0.156695	-0.218807	-2.27584	0.15624	0.999541	0.0417347	0.417356
60S acidic ribosomal protein P0 (60S ribosomal protein L10E)	RLA0_MOUSE	P14869	Rplp0	-0.177005	-0.128197	-0.0488078	+	+		21.9854	21.9276	21.9751	21.8214	21.8292	21.7064	21.8544	21.8136	21.8355	10	10	10	25.6	25.6	25.6	34.216	0	75.439	4371500000	18	1.81718	0.0471347	-0.177005	-4.0691	2.41137	0.0205382	-0.128197	-6.00182	0.517476	0.999541	-0.0488078	-1.17895
Sorting nexin-5	SNX5_MOUSE	Q9D8U8	Snx5	-0.176843	-0.202065	0.0252215	+			22.2443	22.1859	22.3147	22.0794	22.0318	22.1031	21.9858	22.0235	22.1294	24	24	22	52.5	52.5	51	46.797	0	222.66	6414600000	57	1.84101	0.045306	-0.176843	-4.13621	1.62452	0.0625134	-0.202065	-3.55274	0.203543	0.999541	0.0252215	0.527373
Myotubularin-related protein 12 (Inactive phosphatidylinositol 3-phosphatase 12)	MTMRC_MOUSE	Q80TA6	Mtmr12	-0.175177	-0.230251	0.0550744	+	+		15.6015	15.6499	15.6748	15.4559	15.4098	15.535	15.3666	15.3944	15.4745	4	4	4	7.1	7.1	7.1	85.515	0	34.796	51947000	4	1.83899	0.0453835	-0.175177	-4.13051	2.39139	0.02091	-0.230251	-5.92688	0.4918	0.999541	0.0550744	1.12838
Sphingosine-1-phosphate lyase 1 (S1PL) (SP-lyase 1) (SPL 1) (mSPL) (EC 4.1.2.27) (Sphingosine-1-phosphate aldolase)	SGPL1_MOUSE	Q8R0X7	Sgpl1	-0.174487	-0.190777	0.01629	+			21.6125	21.6673	21.6473	21.4535	21.4881	21.462	21.5574	21.341	21.4562	19	19	19	38	38	38	63.676	0	164.63	3627300000	30	3.09853	0.00974418	-0.174487	-9.13458	1.37982	0.0926063	-0.190777	-2.95638	0.0916073	0.999541	0.01629	0.257041
Ras-related protein Rab-14	RAB14_MOUSE	Q91V41	Rab14	-0.173678	-0.165735	-0.00794284	+	+		20.8792	20.8251	20.8971	20.7274	20.6897	20.6632	20.7243	20.6593	20.7205	13	13	12	68.8	68.8	63.3	23.897	0	112.42	4237700000	30	2.43323	0.0195493	-0.173678	-6.08472	2.27056	0.0248915	-0.165735	-5.48995	0.101608	0.999541	-0.00794284	-0.282757
Phospholipase A-2-activating protein (PLA2P) (PLAP)	PLAP_MOUSE	P27612	Plaa	-0.173389	-0.170469	-0.00292015	+	+		19.5274	19.5042	19.6073	19.3987	19.3476	19.3726	19.3568	19.3584	19.4123	18	18	18	28.5	28.5	28.5	87.22	0	157.99	756190000	23	2.13152	0.0296043	-0.173389	-5.01964	2.03593	0.0336399	-0.170469	-4.71494	0.04244	0.999541	-0.00292015	-0.124532
Dedicator of cytokinesis protein 7 (Protein moonlight)	DOCK7_MOUSE	Q8R1A4	Dock7	-0.172809	-0.228841	0.0560315	+			18.4928	18.5432	18.5559	18.399	18.2929	18.3817	18.2285	18.2514	18.4255	17	15	15	9.7	8.8	8.8	241.18	0	107.39	259140000	16	1.97783	0.0370302	-0.172809	-4.53667	1.60962	0.0639867	-0.228841	-3.51463	0.32756	0.999541	0.0560315	0.796445
Serine/threonine-protein kinase MRCK beta (EC 2.7.11.1) (CDC42-binding protein kinase beta) (DMPK-like beta) (Myotonic dystrophy kinase-related CDC42-binding kinase beta) (MRCK beta) (Myotonic dystrophy protein kinase-like beta)	MRCKB_MOUSE	Q7TT50	Cdc42bpb	-0.171827	-0.208644	0.0368169	+	+		18.1832	18.1862	18.0781	17.9783	17.9853	17.9686	17.9737	17.9486	17.8993	19	19	16	12.1	12.1	10.4	194.75	0	134.9	215620000	22	2.06008	0.0329459	-0.171827	-4.79055	2.12566	0.0299929	-0.208644	-5.00056	0.755881	0.999541	0.0368169	1.64441
Dolichyl-diphosphooligosaccharide--protein glycosyltransferase subunit 1 (Dolichyl-diphosphooligosaccharide--protein glycosyltransferase 67 kDa subunit) (Ribophorin I) (RPN-I) (Ribophorin-1)	RPN1_MOUSE	Q91YQ5	Rpn1	-0.171645	-0.207076	0.0354315	+			22.293	22.265	22.191	22.0464	22.0963	22.0915	22.1239	22.0734	21.9305	29	29	29	44.2	44.2	44.2	68.527	0	208.1	6672800000	65	2.12523	0.0299726	-0.171645	-4.99916	1.4682	0.0806173	-0.207076	-3.16485	0.231408	0.999541	0.0354315	0.589952
14-3-3 protein epsilon (14-3-3E)	1433E_MOUSE	P62259	Ywhae	-0.170788	-0.176432	0.00564384	+	+		24.2988	24.2951	24.2758	24.1495	24.0644	24.1434	24.0718	24.1953	24.0733	21	21	18	67.5	67.5	60.4	29.174	0	164.25	35407000000	58	2.41934	0.0199426	-0.170788	-6.03194	1.87938	0.0424091	-0.176432	-4.24588	0.0389074	0.999541	0.00564384	0.114568
26S proteasome non-ATPase regulatory subunit 6 (26S proteasome regulatory subunit RPN7) (26S proteasome regulatory subunit S10) (p42A)	PSMD6_MOUSE	Q99JI4	Psmd6	-0.170758	-0.142896	-0.0278619	+	+		20.4876	20.4725	20.4678	20.3277	20.3461	20.2419	20.3525	20.2939	20.3528	14	14	14	31.1	31.1	31.1	45.536	0	93.638	1328100000	18	2.19561	0.0272729	-0.170758	-5.2323	2.65543	0.0153804	-0.142896	-6.98409	0.301376	0.999541	-0.0278619	-0.74143
Beta-adrenergic receptor kinase 1 (Beta-ARK-1) (EC 2.7.11.15) (G-protein-coupled receptor kinase 2)	ARBK1_MOUSE	Q99MK8	Grk2	-0.170108	-0.165615	-0.00449308	+			19.6058	19.5629	19.6581	19.4719	19.429	19.4155	19.5288	19.3589	19.4423	17	17	17	28.2	28.2	28.2	79.638	0	125.97	660910000	21	2.20379	0.0269073	-0.170108	-5.25993	1.3749	0.0930529	-0.165615	-2.94499	0.0290992	0.999541	-0.00449308	-0.0865455
RuvB-like 1 (EC 3.6.4.12) (49 kDa TATA box-binding protein-interacting protein) (49 kDa TBP-interacting protein) (DNA helicase p50) (Pontin 52) (TIP49a)	RUVB1_MOUSE	P60122	Ruvbl1	-0.170002	-0.150591	-0.0194111	+			18.4629	18.4684	18.4115	18.3253	18.277	18.2303	18.3804	18.2608	18.2498	8	8	8	21.7	21.7	21.7	50.213	0	58.243	323520000	13	2.17724	0.027915	-0.170002	-5.17064	1.52554	0.0738335	-0.150591	-3.30418	0.144074	0.999541	-0.0194111	-0.388158
Kinesin light chain 1 (KLC 1)	KLC1_MOUSE	O88447	Klc1	-0.169369	-0.136856	-0.0325127	+			19.679	19.7319	19.7526	19.5325	19.6151	19.5079	19.5358	19.5154	19.7018	18	18	16	28.8	28.8	27.2	61.449	0	145.36	803410000	24	1.90794	0.0409964	-0.169369	-4.32882	1.02034	0.169289	-0.136856	-2.1736	0.184111	0.999541	-0.0325127	-0.482805
Long-chain specific acyl-CoA dehydrogenase, mitochondrial (LCAD) (EC 1.3.8.8)	ACADL_MOUSE	P51174	Acadl	-0.169213	-0.212179	0.0429662	+	+		20.9153	20.8274	20.8673	20.7277	20.7025	20.6722	20.6337	20.6927	20.647	11	11	11	30.7	30.7	30.7	47.907	0	81.451	1885600000	19	2.31104	0.0235712	-0.169213	-5.63328	2.61968	0.0157051	-0.212179	-6.8321	0.829525	0.999541	0.0429662	1.78929
Unconventional myosin-IXb (Unconventional myosin-9b)	MYO9B_MOUSE	Q9QY06	Myo9b	-0.166427	-0.187522	0.0210946	+	+		20.1782	20.1507	20.1986	20.0084	19.9768	20.043	20.0145	20.0047	19.9457	33	33	33	19.3	19.3	19.3	222.44	0	242.93	956180000	43	2.67006	0.0148734	-0.166427	-7.04712	2.73448	0.0138596	-0.187522	-7.33072	0.297614	0.999541	0.0210946	0.733458
Polypeptide N-acetylgalactosaminyltransferase 1 (EC 2.4.1.41) (Polypeptide GalNAc transferase 1) (GalNAc-T1) (pp-GaNTase 1) (Protein-UDP acetylgalactosaminyltransferase 1) (UDP-GalNAc:polypeptide N-acetylgalactosaminyltransferase 1) [Cleaved into: Polypeptide N-acetylgalactosaminyltransferase 1 soluble form]	GALT1_MOUSE	O08912	Galnt1	-0.16597	-0.229939	0.0639696	+	+		15.778	15.7828	15.6611	15.5575	15.5939	15.5726	15.571	15.4432	15.5179	4	4	4	7.9	7.9	7.9	64.254	0	28.174	62039000	4	1.80327	0.0482852	-0.16597	-4.03026	1.87304	0.0428716	-0.229939	-4.22763	0.76363	0.999541	0.0639696	1.6596
Vam6/Vps39-like protein	VPS39_MOUSE	Q8R5L3	Vps39	-0.164838	-0.148848	-0.0159893	+	+		18.9732	18.8874	18.8779	18.759	18.7262	18.7587	18.7557	18.7355	18.8007	13	13	13	20.5	20.5	20.5	100.65	0	110.19	391490000	16	2.16127	0.0284695	-0.164838	-5.11751	1.84351	0.0448485	-0.148848	-4.1433	0.292467	0.999541	-0.0159893	-0.722526
Translation initiation factor eIF-2B subunit epsilon (eIF-2B GDP-GTP exchange factor subunit epsilon)	EI2BE_MOUSE	Q8CHW4	Eif2b5	-0.164665	-0.188861	0.024196	+	+		17.2444	17.293	17.2071	17.0949	17.0554	17.1002	17.1061	17.0348	17.0371	8	8	7	15.2	15.2	14.4	80.085	0	63.358	105970000	8	2.34604	0.0224549	-0.164665	-5.75967	2.28194	0.0244601	-0.188861	-5.52994	0.37032	0.999541	0.024196	0.884759
cAMP-dependent protein kinase catalytic subunit PRKX (PrKX) (Protein kinase X) (Protein kinase X-linked) (Serine/threonine-protein kinase PRKX) (EC 2.7.11.1) (PKA-related protein kinase)	PRKX_MOUSE	Q922R0	Prkx	-0.164165	-0.133416	-0.0307496	+			16.6249	16.7215	16.6051	16.4527	16.5008	16.5054	16.3942	16.5262	16.6308	5	4	4	19.4	17.2	17.2	40.466	0	26.769	62246000	4	1.83924	0.0453835	-0.164165	-4.13121	0.796993	0.247041	-0.133416	-1.72512	0.164144	0.999541	-0.0307496	-0.436111
GTPase-activating protein and VPS9 domain-containing protein 1 (GAPex-5) (Rab5-activating protein 6)	GAPD1_MOUSE	Q6PAR5	Gapvd1	-0.164144	-0.175482	0.0113379	+	+		18.913	18.9595	19.0079	18.8014	18.7468	18.8398	18.7299	18.7748	18.8493	19	19	19	18.1	18.1	18.1	160.11	0	173.17	517500000	26	1.8879	0.0421228	-0.164144	-4.2705	1.77866	0.0497091	-0.175482	-3.96219	0.0918036	0.999541	0.0113379	0.257549
AP-3 complex subunit mu-1 (AP-3 adaptor complex mu3A subunit) (Adaptor-related protein complex 3 subunit mu-1) (Mu-adaptin 3A) (Mu3A-adaptin)	AP3M1_MOUSE	Q9JKC8	Ap3m1	-0.161453	-0.19632	0.0348676	+	+		19.2967	19.2669	19.2652	19.1196	19.1058	19.119	19.1369	19.0425	19.0603	7	7	5	18.9	18.9	14.1	46.936	0	89.266	283170000	11	3.87621	0.00460725	-0.161453	-14.4598	2.51339	0.0179848	-0.19632	-6.39701	0.523451	0.999541	0.0348676	1.19069
60S ribosomal protein L15	RL15_MOUSE	Q9CZM2	Rpl15	-0.161451	-0.179577	0.0181255	+			21.4571	21.4154	21.3246	21.2511	21.2197	21.2419	21.2787	21.2249	21.1548	9	9	9	31.4	31.4	31.4	24.146	0	69.158	3408200000	17	1.79869	0.0486338	-0.161451	-4.01753	1.5583	0.0699264	-0.179577	-3.38528	0.186887	0.999541	0.0181255	0.48922
CTP synthase 1 (EC 6.3.4.2) (CTP synthetase 1) (UTP--ammonia ligase 1)	PYRG1_MOUSE	P70698	Ctps1	-0.160734	-0.141683	-0.0190506	+			18.1293	18.0452	18.1232	17.9588	17.9545	17.9022	18.065	17.8734	17.9343	9	9	8	17.3	17.3	15.2	66.682	0	92.181	266960000	11	2.10369	0.0308626	-0.160734	-4.92942	1.06256	0.158467	-0.141683	-2.261	0.116676	0.999541	-0.0190506	-0.320825
Endoplasmic reticulum chaperone BiP (EC 3.6.4.10) (78 kDa glucose-regulated protein) (GRP-78) (Binding-immunoglobulin protein) (BiP) (Heat shock protein 70 family protein 5) (HSP70 family protein 5) (Heat shock protein family A member 5) (Immunoglobulin heavy chain-binding protein)	BIP_MOUSE	P20029	Hspa5	-0.160172	-0.166009	0.00583712	+	+		24.7501	24.6594	24.7549	24.5689	24.5224	24.5926	24.5135	24.5671	24.5859	45	45	42	59.2	59.2	58.2	72.421	0	323.31	51486000000	167	1.89695	0.041507	-0.160172	-4.29676	1.92633	0.0396592	-0.166009	-4.38283	0.068118	0.999541	0.00583712	0.195086
Importin subunit alpha-4 (Importin alpha Q2) (Qip2) (Karyopherin subunit alpha-3)	IMA4_MOUSE	O35344	Kpna3	-0.159988	-0.133688	-0.0263004	+			18.7407	18.7474	18.7448	18.6456	18.5521	18.5553	18.7964	18.5216	18.5138	9	9	5	16.1	16.1	10.6	57.772	0	62.989	524400000	12	2.18931	0.027452	-0.159988	-5.21108	0.650106	0.320199	-0.133688	-1.43799	0.0961366	0.999541	-0.0263004	-0.268733
Small nuclear ribonucleoprotein Sm D2 (Sm-D2) (snRNP core protein D2)	SMD2_MOUSE	P62317	Snrpd2	-0.155639	-0.1852	0.0295607	+	+		19.3014	19.3023	19.3733	19.1631	19.182	19.1651	19.1869	19.1474	19.0871	5	5	5	40.7	40.7	40.7	13.527	0	59.092	662850000	11	2.49701	0.0182304	-0.155639	-6.33213	2.10419	0.031115	-0.1852	-4.93102	0.425922	0.999541	0.0295607	0.99735
Peptidyl-prolyl cis-trans isomerase FKBP4 (PPIase FKBP4) (EC 5.2.1.8) (52 kDa FK506-binding protein) (52 kDa FKBP) (FKBP-52) (59 kDa immunophilin) (p59) (FK506-binding protein 4) (FKBP-4) (FKBP59) (HSP-binding immunophilin) (HBI) (Immunophilin FKBP52) (Rotamase) [Cleaved into: Peptidyl-prolyl cis-trans isomerase FKBP4, N-terminally processed]	FKBP4_MOUSE	P30416	Fkbp4	-0.154132	-0.124118	-0.030014	+			19.9277	19.8571	19.9669	19.7996	19.7372	19.7525	19.7611	19.737	19.8812	10	10	10	21.8	21.8	21.8	51.572	0	69.066	650520000	17	1.84287	0.0451788	-0.154132	-4.14148	1.06081	0.158766	-0.124118	-2.25736	0.245125	0.999541	-0.030014	-0.620239
Probable ATP-dependent RNA helicase DDX46 (EC 3.6.4.13) (DEAD box protein 46)	DDX46_MOUSE	Q569Z5	Ddx46	-0.152582	-0.194856	0.0422738	+	+		19.4611	19.4643	19.5262	19.3576	19.2697	19.3665	19.2893	19.2875	19.2902	23	23	23	22.3	22.3	22.3	117.45	0	162.98	638430000	31	1.81874	0.0470335	-0.152582	-4.07348	3.10719	0.00944377	-0.194856	-9.18206	0.614524	0.999541	0.0422738	1.36869
3-hydroxyacyl-CoA dehydrogenase type-2 (EC 1.1.1.35) (17-beta-hydroxysteroid dehydrogenase 10) (17-beta-HSD 10) (EC 1.1.1.51) (3-hydroxy-2-methylbutyryl-CoA dehydrogenase) (EC 1.1.1.178) (3-hydroxyacyl-CoA dehydrogenase type II) (Endoplasmic reticulum-associated amyloid beta-peptide-binding protein) (Mitochondrial ribonuclease P protein 2) (Mitochondrial RNase P protein 2) (Type II HADH)	HCD2_MOUSE	O08756	Hsd17b10	-0.151791	-0.151815	2.3524e-05	+	+		19.1875	19.1804	19.0983	19.0247	19.0256	18.9605	19.0259	18.9825	19.0024	6	6	6	27.6	27.6	27.6	27.418	0	66.421	858090000	10	1.8759	0.0429116	-0.151791	-4.23584	2.08078	0.0319402	-0.151815	-4.8561	0.000307442	0.999634	2.3524e-05	0.000943549
Tripartite motif-containing protein 65	TRI65_MOUSE	Q8BFW4	Trim65	-0.151776	-0.113872	-0.0379038	+			15.0723	15.1075	15.0439	14.9574	14.9197	14.8913	14.9301	14.9034	15.0485	3	3	3	10.7	10.7	10.7	58.458	0	32.261	29785000	3	2.33404	0.022731	-0.151776	-5.7161	1.11004	0.145796	-0.113872	-2.36054	0.320168	0.999541	-0.0379038	-0.780992
[Pyruvate dehydrogenase [acetyl-transferring]]-phosphatase 1, mitochondrial (PDP 1) (EC 3.1.3.43) (Protein phosphatase 2C) (Pyruvate dehydrogenase phosphatase catalytic subunit 1) (PDPC 1)	PDP1_MOUSE	Q3UV70	Pdp1	-0.151292	-0.169167	0.017875	+			16.7559	16.8006	16.7164	16.6003	16.5664	16.6523	16.5167	16.5764	16.6722	6	6	6	14.7	14.7	14.7	61.18	0	59.245	139880000	7	1.91112	0.0408621	-0.151292	-4.33812	1.51981	0.0745568	-0.169167	-3.29011	0.126606	0.999541	0.017875	0.345496
Annexin A5 (Anchorin CII) (Annexin V) (Annexin-5) (Calphobindin I) (CBP-I) (Endonexin II) (Lipocortin V) (Placental anticoagulant protein 4) (PP4) (Placental anticoagulant protein I) (PAP-I) (Thromboplastin inhibitor) (Vascular anticoagulant-alpha) (VAC-alpha)	ANXA5_MOUSE	P48036	Anxa5	-0.149517	-0.20503	0.0555134	+	+		24.2491	24.1676	24.2128	24.055	24.0223	24.1037	23.9657	24.0513	23.9974	26	25	25	65.5	65.5	65.5	35.752	0	209.19	59118000000	99	1.9583	0.0379554	-0.149517	-4.47787	2.40312	0.0207012	-0.20503	-5.97081	0.740095	0.999541	0.0555134	1.61352
RNA 3'-terminal phosphate cyclase (RNA cyclase) (RNA-3'-phosphate cyclase) (EC 6.5.1.4) (RNA terminal phosphate cyclase domain-containing protein 1)	RTCA_MOUSE	Q9D7H3	RtcA	-0.148406	-0.122648	-0.0257584	+			15.7418	15.7162	15.6784	15.5564	15.5386	15.5962	15.7357	15.5076	15.5252	3	3	3	8.5	8.5	8.5	39.254	0	18.325	42668000	3	2.38817	0.0210404	-0.148406	-5.91487	0.745195	0.270718	-0.122648	-1.62349	0.125359	0.999541	-0.0257584	-0.342415
60S ribosomal protein L18	RL18_MOUSE	P35980	Rpl18	-0.148383	-0.139408	-0.00897535	+	+		20.6154	20.565	20.594	20.4226	20.4322	20.4745	20.4194	20.4615	20.4754	6	6	6	27.1	27.1	27.1	21.644	0	43.793	5265600000	14	2.62812	0.0155757	-0.148383	-6.8677	2.47757	0.0187974	-0.139408	-6.25584	0.143673	0.999541	-0.00897535	-0.387189
GEM-interacting protein (GMIP)	GMIP_MOUSE	Q6PGG2	Gmip	-0.1449	-0.212997	0.0680974	+	+		18.827	18.8719	18.787	18.6579	18.689	18.7043	18.6716	18.5655	18.6099	15	15	15	20.8	20.8	20.8	107.54	0	130.52	548000000	21	2.17429	0.027974	-0.1449	-5.16078	2.24921	0.0255367	-0.212997	-5.41553	0.946919	0.999541	0.0680974	2.02385
Eukaryotic translation initiation factor 2 subunit 1 (Eukaryotic translation initiation factor 2 subunit alpha) (eIF-2-alpha) (eIF-2A) (eIF-2alpha)	IF2A_MOUSE	Q6ZWX6	Eif2s1	-0.142149	-0.129949	-0.0122	+			21.1057	21.1391	21.0601	20.9703	20.9636	20.9446	21.0015	20.8877	21.026	19	19	19	60	60	60	36.108	0	160.32	2542700000	33	2.38039	0.0212057	-0.142149	-5.88598	1.26055	0.112964	-0.129949	-2.68601	0.101203	0.999541	-0.0122	-0.281722
Proteasome subunit alpha type-7 (EC 3.4.25.1) (Proteasome subunit RC6-1)	PSA7_MOUSE	Q9Z2U0	Psma7	-0.142139	-0.15452	0.0123806	+			21.7812	21.829	21.7367	21.6205	21.6846	21.6154	21.7124	21.5793	21.5917	14	14	14	47.6	47.6	47.6	27.855	0	190.44	4032100000	27	1.82556	0.0465364	-0.142139	-4.09262	1.4336	0.0854105	-0.15452	-3.08236	0.092073	0.999541	0.0123806	0.258247
Phosphoglycerate kinase 1 (EC 2.7.2.3)	PGK1_MOUSE	P09411	Pgk1	-0.142	-0.126414	-0.0155862	+	+		23.4826	23.4798	23.516	23.3538	23.3942	23.3044	23.3831	23.3187	23.3973	26	26	25	61.4	61.4	60	44.55	0	244.95	18149000000	65	2.1226	0.0300988	-0.142	-4.99059	2.0334	0.0338079	-0.126414	-4.70706	0.165431	0.999541	-0.0155862	-0.439151
Acyl-protein thioesterase 1 (APT-1) (EC 3.1.2.-) (Lysophospholipase 1) (Lysophospholipase I) (LPL-I) (LysoPLA I)	LYPA1_MOUSE	P97823	Lypla1	-0.141897	-0.115612	-0.0262845	+	+		18.6801	18.6181	18.6854	18.4916	18.5515	18.5149	18.5587	18.5095	18.5686	3	3	3	14.5	14.5	14.5	23.367	0	22.734	421260000	7	2.15933	0.0285087	-0.141897	-5.11108	1.8227	0.0461059	-0.115612	-4.08458	0.44752	0.999541	-0.0262845	-1.04054
Translin-associated protein X (Translin-associated factor X)	TSNAX_MOUSE	Q9QZE7	Tsnax	-0.140584	-0.0926412	-0.0479425	+			18.1971	18.1732	18.2182	18.0413	18.1022	18.0234	18.1776	18.0444	18.0887	6	6	6	23.1	23.1	23.1	32.926	0	47.374	256900000	9	2.17866	0.0278826	-0.140584	-5.17537	1.05515	0.160197	-0.0926412	-2.24559	0.450053	0.999541	-0.0479425	-1.04559
26S proteasome non-ATPase regulatory subunit 3 (26S proteasome regulatory subunit RPN3) (26S proteasome regulatory subunit S3) (Proteasome subunit p58) (Transplantation antigen P91A) (Tum-P91A antigen)	PSMD3_MOUSE	P14685	Psmd3	-0.139854	-0.219339	0.0794849	+	+		21.0231	20.9848	20.9658	20.8502	20.8137	20.8902	20.8079	20.7795	20.7283	19	19	19	30.4	30.4	30.4	60.718	0	147.41	2247100000	30	2.13589	0.0294661	-0.139854	-5.03394	2.79946	0.0129336	-0.219339	-7.62699	1.16351	0.999541	0.0794849	2.47434
Protein phosphatase 1A (EC 3.1.3.16) (Protein phosphatase 2C isoform alpha) (PP2C-alpha) (Protein phosphatase IA)	PPM1A_MOUSE	P49443	Ppm1a	-0.1376	-0.0907561	-0.0468438	+			18.8052	18.8652	18.8647	18.7129	18.7358	18.6737	18.7181	18.7988	18.746	12	12	10	34.3	34.3	28.8	42.432	0	86.319	554670000	16	2.15802	0.028562	-0.1376	-5.10673	1.37046	0.0937009	-0.0907561	-2.93471	0.718433	0.999541	-0.0468438	-1.57118
Beclin-1 (Coiled-coil myosin-like BCL2-interacting protein) [Cleaved into: Beclin-1-C 35 kDa;Beclin-1-C 37 kDa]	BECN1_MOUSE	O88597	Becn1	-0.136192	-0.158102	0.0219103	+			16.7773	16.7038	16.6878	16.6034	16.5724	16.5846	16.4961	16.5603	16.6383	5	5	5	11.2	11.2	11.2	51.588	0	36.636	72336000	7	2.03057	0.0342288	-0.136192	-4.69827	1.48022	0.07925	-0.158102	-3.19378	0.200518	0.999541	0.0219103	0.520488
General vesicular transport factor p115 (Protein USO1 homolog) (Transcytosis-associated protein) (TAP) (Vesicle-docking protein)	USO1_MOUSE	Q9Z1Z0	Uso1	-0.134724	-0.170265	0.0355403	+	+		21.2342	21.3043	21.2811	21.1374	21.1763	21.1017	21.0972	21.1012	21.1105	27	27	27	32.8	32.8	32.8	106.98	0	237.69	2502700000	41	1.97212	0.0373071	-0.134724	-4.51944	2.90108	0.0115065	-0.170265	-8.11179	0.745154	0.999541	0.0355403	1.62341
Phosphoglucomutase-2 (PGM 2) (EC 5.4.2.2) (Glucose phosphomutase 2) (Phosphodeoxyribomutase) (Phosphoglucomutase-1) (Phosphopentomutase) (EC 5.4.2.7)	PGM2_MOUSE	Q7TSV4	Pgm2	-0.13224	-0.147173	0.0149333	+	+		19.9889	19.9123	20.0073	19.8404	19.8178	19.8536	19.8024	19.8511	19.8136	17	17	17	25.5	25.5	25.5	68.747	0	122.9	901040000	27	1.89082	0.0419365	-0.13224	-4.27896	1.97055	0.0371089	-0.147173	-4.51469	0.342275	0.999541	0.0149333	0.827035
Vacuolar protein sorting-associated protein 45 (mVps45)	VPS45_MOUSE	P97390	Vps45	-0.131281	-0.184839	0.0535583	+	+		17.3857	17.4395	17.4011	17.2492	17.2891	17.2942	17.2841	17.1793	17.2083	8	8	8	13.2	13.2	13.2	65.052	0	47.194	1040200000	8	2.44507	0.019291	-0.131281	-6.13004	2.20507	0.0270091	-0.184839	-5.26429	0.71276	0.999541	0.0535583	1.56011
Presequence protease, mitochondrial (EC 3.4.24.-) (Pitrilysin metalloproteinase 1)	PREP_MOUSE	Q8K411	Pitrm1	-0.130157	-0.136499	0.00634193	+	+		19.6969	19.7015	19.7025	19.591	19.579	19.5406	19.5957	19.5262	19.5697	20	20	20	20.6	20.6	20.6	117.21	0	153.86	618300000	24	2.98062	0.0108073	-0.130157	-8.51051	2.58959	0.0162135	-0.136499	-6.70643	0.0889929	0.999541	0.00634193	0.250256
Regulator of chromosome condensation (Chromosome condensation protein 1)	RCC1_MOUSE	Q8VE37	Rcc1	-0.130152	-0.192564	0.0624123	+			18.0794	18.079	18.1098	17.9214	17.9814	17.9749	17.8612	18.0253	17.804	8	8	8	23.8	23.8	23.8	44.93	0	71.004	195970000	10	2.41969	0.0199426	-0.130152	-6.03327	1.34188	0.0986538	-0.192564	-2.86907	0.379937	0.999541	0.0624123	0.904398
14-3-3 protein beta/alpha (Protein kinase C inhibitor protein 1) (KCIP-1) [Cleaved into: 14-3-3 protein beta/alpha, N-terminally processed]	1433B_MOUSE	Q9CQV8	Ywhab	-0.124545	-0.131392	0.00684675	+			20.7916	20.7812	20.7963	20.6983	20.6874	20.6098	20.7898	20.574	20.6112	16	7	7	54.9	32.4	32.4	27.854	0	147.91	4937600000	26	1.93783	0.0390188	-0.124545	-4.41685	0.919532	0.201095	-0.131392	-1.96865	0.0319892	0.999541	0.00684675	0.094858
Ubiquitin carboxyl-terminal hydrolase 4 (EC 3.4.19.12) (Deubiquitinating enzyme 4) (Ubiquitin thioesterase 4) (Ubiquitin-specific-processing protease 4) (Ubiquitous nuclear protein)	UBP4_MOUSE	P35123	Usp4	-0.122189	-0.154957	0.0327682	+	+		18.2543	18.2877	18.3086	18.1799	18.1764	18.1277	18.0747	18.1197	18.1914	10	9	9	14	13	13	108.34	0	80.422	337990000	11	2.21211	0.0265721	-0.122189	-5.28816	1.84027	0.0449574	-0.154957	-4.13413	0.360324	0.999541	0.0327682	0.864266
Cyclin-dependent kinase 9 (EC 2.7.11.22) (EC 2.7.11.23) (Cell division protein kinase 9)	CDK9_MOUSE	Q99J95	Cdk9	-0.116428	-0.134298	0.0178693	+			15.1483	15.0733	15.1492	14.9981	15.021	15.0023	14.9893	15.0679	14.9107	5	4	4	15.6	13.4	13.4	42.761	0	34.864	59022000	5	1.95169	0.0382156	-0.116428	-4.4581	1.21578	0.121944	-0.134298	-2.5875	0.144393	0.999541	0.0178693	0.38893
Protein phosphatase 1B (EC 3.1.3.16) (Protein phosphatase 2C isoform beta) (PP2C-beta)	PPM1B_MOUSE	P36993	Ppm1b	-0.105897	-0.114259	0.00836182	+			17.7875	17.7537	17.7564	17.6687	17.639	17.6722	17.6259	17.6199	17.709	6	4	4	17.7	12.3	12.3	42.98	0	27.374	110880000	5	2.65998	0.0150272	-0.105897	-7.00363	1.68826	0.056409	-0.114259	-3.71862	0.097845	0.999541	0.00836182	0.273124
Zinc finger FYVE domain-containing protein 26	ZFY26_MOUSE	Q5DU37	Zfyve26	-0.0976683	-0.135341	0.0376727	+			16.3243	16.2948	16.3682	16.2394	16.2201	16.2349	16.2808	16.0896	16.2109	8	8	8	4.6	4.6	4.6	282.96	0	53.321	39357000	8	1.93819	0.0390188	-0.0976683	-4.41792	1.06424	0.15812	-0.135341	-2.2645	0.268458	0.999541	0.0376727	0.67106
26S proteasome non-ATPase regulatory subunit 12 (26S proteasome regulatory subunit RPN5) (26S proteasome regulatory subunit p55)	PSD12_MOUSE	Q9D8W5	Psmd12	-0.0924021	-0.0904236	-0.00197856	+			18.9742	19.0038	18.9874	18.9131	18.8772	18.8979	18.959	18.8075	18.9276	13	13	13	31.6	31.6	31.6	52.895	0	104.42	695520000	18	2.62849	0.0155757	-0.0924021	-6.86927	0.898034	0.20805	-0.0904236	-1.92553	0.0138303	0.999541	-0.00197856	-0.0418069
Probable ATP-dependent RNA helicase DDX17 (EC 3.6.4.13) (DEAD box protein 17)	DDX17_MOUSE	Q501J6	Ddx17	-0.0892932	-0.0909672	0.00167402	+			20.5137	20.5269	20.5494	20.4414	20.4438	20.4368	20.4811	20.4352	20.4008	26	20	20	40.8	30.8	30.8	72.399	0	141.34	1580900000	30	2.95769	0.0110465	-0.0892932	-8.39374	1.63096	0.0617823	-0.0909672	-3.5693	0.0239855	0.999541	0.00167402	0.0717185
Huntingtin (Huntington disease protein homolog) (HD protein homolog) [Cleaved into: Huntingtin, myristoylated N-terminal fragment]	HD_MOUSE	P42859	Htt	-0.0883789	-0.108602	0.020223	+			17.9773	17.9609	18.0218	17.8861	17.8869	17.9218	17.7821	17.929	17.9231	13	13	13	5	5	5	344.69	0	115.8	214760000	18	1.82155	0.0468875	-0.0883789	-4.08135	0.991695	0.177735	-0.108602	-2.11486	0.152721	0.999541	0.020223	0.408951
Valine--tRNA ligase (EC 6.1.1.9) (Protein G7a) (Valyl-tRNA synthetase) (ValRS)	SYVC_MOUSE	Q9Z1Q9	Vars1	-0.0857143	-0.102227	0.0165126	+	+		20.5992	20.6475	20.6076	20.5462	20.5231	20.5278	20.5498	20.4882	20.5096	26	26	26	24.8	24.8	24.8	140.21	0	195.41	1810600000	36	2.18627	0.0275353	-0.0857143	-5.20088	1.92118	0.0398704	-0.102227	-4.36766	0.354216	0.999541	0.0165126	0.851701
Tyrosine-protein phosphatase non-receptor type 1 (EC 3.1.3.48) (Protein-tyrosine phosphatase 1B) (PTP-1B) (Protein-tyrosine phosphatase HA2) (PTP-HA2)	PTN1_MOUSE	P35821	Ptpn1	-0.0746937	-0.0921796	0.0174859	+			20.0441	20.0586	20.076	20.0017	19.9847	19.9682	20.0719	19.8601	19.9702	12	12	12	29.9	29.9	29.9	49.593	0	82.541	794650000	18	2.29707	0.0238298	-0.0746937	-5.58347	0.67696	0.306847	-0.0921796	-1.4903	0.101468	0.999541	0.0174859	0.282399
116 kDa U5 small nuclear ribonucleoprotein component (Elongation factor Tu GTP-binding domain-containing protein 2) (U5 snRNP-specific protein, 116 kDa) (U5-116 kDa)	U5S1_MOUSE	O08810	Eftud2	-0.0680974	-0.0983874	0.03029	+			20.0356	20.0342	20.0091	19.9593	19.9772	19.9382	19.9859	19.9222	19.8757	22	21	21	26.8	25.7	25.7	109.36	0	158.54	1111000000	30	2.06472	0.0327114	-0.0680974	-4.80518	1.38817	0.0916704	-0.0983874	-2.97577	0.375192	0.999541	0.03029	0.894718
T-complex protein 1 subunit beta (TCP-1-beta) (CCT-beta)	TCPB_MOUSE	P80314	Cct2	0.06497	0.0936076	-0.0286376	+			21.7851	21.7808	21.7411	21.8246	21.8315	21.8458	21.8369	21.8235	21.9274	20	20	20	37.6	37.6	37.6	57.477	0	152.04	5290200000	34	1.87433	0.0429879	0.06497	4.23132	1.23866	0.117446	0.0936076	2.63766	0.35956	0.999541	-0.0286376	-0.862696
Conserved oligomeric Golgi complex subunit 3 (COG complex subunit 3) (Component of oligomeric Golgi complex 3)	COG3_MOUSE	Q8CI04	Cog3	0.0667127	0.0474714	0.0192413	+			16.1496	16.1114	16.1357	16.1964	16.1912	16.2093	16.1809	16.1524	16.2059	4	4	4	6.2	6.2	6.2	93.282	0	29.003	49056000	5	2.23847	0.0256241	0.0667127	5.37843	1.17042	0.131609	0.0474714	2.4892	0.51541	0.999541	0.0192413	1.17489
ATP-dependent (S)-NAD(P)H-hydrate dehydratase (EC 4.2.1.93) (ATP-dependent NAD(P)HX dehydratase) (Carbohydrate kinase domain-containing protein) (NAD(P)HX dehydratase)	NNRD_MOUSE	Q9CZ42	Naxd	0.0823008	0.0445518	0.037749	+	+		17.5911	17.5682	17.5613	17.6562	17.6672	17.6441	17.6207	17.614	17.6195	6	6	6	23.9	23.9	23.9	35.217	0	79.281	182530000	8	2.73755	0.0136898	0.0823008	7.34448	2.06861	0.0323339	0.0445518	4.81747	2.24801	0.999541	0.037749	5.41138
[Protein ADP-ribosylarginine] hydrolase (ADP-ribosylarginine hydrolase) (EC 3.2.2.19) (ADP-ribose-L-arginine cleaving enzyme)	ADPRH_MOUSE	P54923	Adprh	0.0827611	0.0535138	0.0292473	+			19.4048	19.3695	19.3606	19.4399	19.4665	19.4767	19.4684	19.4402	19.3869	9	9	9	27.3	27.3	27.3	40.068	0	72.299	645490000	16	2.05118	0.0333526	0.0827611	4.76258	0.91074	0.20346	0.0535138	1.95099	0.483943	0.999541	0.0292473	1.11285
Gelsolin (Actin-depolymerizing factor) (ADF) (Brevin)	GELS_MOUSE	P13020	Gsn	0.0919673	0.0845712	0.00739606	+			24.0779	24.0426	24.0236	24.1515	24.1227	24.1457	24.1178	24.2085	24.0715	35	35	19	50.1	50.1	31.7	80.762	0	323.31	37910000000	149	2.14463	0.0289887	0.0919673	5.06258	0.913053	0.202771	0.0845712	1.95563	0.0624047	0.999541	0.00739606	0.179659
Tyrosine-protein phosphatase non-receptor type 6 (EC 3.1.3.48) (70Z-SHP) (Hematopoietic cell protein-tyrosine phosphatase) (PTPTY-42) (Protein-tyrosine phosphatase 1C) (PTP-1C) (SH-PTP1) (SHP-1)	PTN6_MOUSE	P29351	Ptpn6	0.0940132	0.0922832	0.00172997	+			22.5036	22.4682	22.4665	22.5399	22.5973	22.5832	22.5558	22.5438	22.6156	33	33	33	54.3	54.3	54.3	67.558	0	273.94	9081600000	74	1.95332	0.0381671	0.0940132	4.46298	1.66244	0.0585841	0.0922832	3.65085	0.0205019	0.999541	0.00172997	0.061529
Kinesin-like protein KIF1B	KIF1B_MOUSE	Q60575	Kif1b	0.0962779	0.12908	-0.0328026	+			18.7337	18.7113	18.7884	18.8443	18.8492	18.8287	18.7706	18.8858	18.9642	22	22	17	16	16	12.8	198.92	0	210.95	352880000	24	1.81426	0.0473846	0.0962779	4.06092	0.99748	0.176029	0.12908	2.12669	0.226949	0.999541	-0.0328026	-0.580035
RNA-splicing ligase RtcB homolog (EC 6.5.1.8) (3'-phosphate/5'-hydroxy nucleic acid ligase) (Focal adhesion-associated protein) (FAAP)	RTCB_MOUSE	Q99LF4	Rtcb	0.0968984	0.0720437	0.0248547	+			20.1164	20.1374	20.1724	20.2382	20.2419	20.2369	20.1709	20.2247	20.2468	19	19	19	41.4	41.4	41.4	55.249	0	139.63	1128800000	29	2.3843	0.0210764	0.0968984	5.90049	1.21536	0.122006	0.0720437	2.58658	0.477449	0.999541	0.0248547	1.10001
Heat shock protein HSP 90-beta (Heat shock 84 kDa) (HSP 84) (HSP84) (Tumor-specific transplantation 84 kDa antigen) (TSTA)	HS90B_MOUSE	P11499	Hsp90ab1	0.100452	0.0794633	0.0209891	+	+		23.9596	23.9135	23.9292	24.0426	23.9985	24.0626	24.0188	24.0342	23.9877	40	38	24	50.1	48.2	32.3	83.28	0	305.64	32293000000	131	1.90461	0.041072	0.100452	4.31909	1.83992	0.0449574	0.0794633	4.13314	0.377149	0.999541	0.0209891	0.898713
Eukaryotic translation initiation factor 1A, X-chromosomal (eIF-1A X isoform) (Eukaryotic translation initiation factor 4C) (eIF-4C)	IF1AX_MOUSE	Q8BMJ3	Eif1ax	0.103823	0.0671412	0.0366815	+			20.0225	20.0428	20.0594	20.1789	20.1086	20.1486	20.1297	20.0641	20.1324	7	7	2	38.9	38.9	7.6	16.46	0	48.183	1314300000	13	1.97112	0.0373327	0.103823	4.5164	1.27265	0.110443	0.0671412	2.71291	0.535264	0.999541	0.0366815	1.21387
Membrane-associated progesterone receptor component 2	PGRC2_MOUSE	Q80UU9	Pgrmc2	0.104808	0.0684382	0.0363693	+			18.4608	18.4329	18.4524	18.5357	18.5357	18.5891	18.4596	18.5304	18.5614	8	7	7	34.6	30.4	30.4	23.334	0	82.507	308130000	9	2.22797	0.0259186	0.104808	5.34232	1.02864	0.167403	0.0684382	2.1907	0.446902	0.999541	0.0363693	1.03931
Ataxin-10 (Brain protein E46) (Spinocerebellar ataxia type 10 protein homolog)	ATX10_MOUSE	P28658	Atxn10	0.105659	0.0958532	0.00980632	+			16.9674	16.931	16.9485	17.0753	17.0168	17.0719	17.1027	17.0342	16.9977	8	8	8	17.1	17.1	17.1	53.706	0	80.783	117650000	11	2.08572	0.0317018	0.105659	4.87183	1.3752	0.0930529	0.0958532	2.94569	0.0970877	0.999541	0.00980632	0.271179
Rab5 GDP/GTP exchange factor (Rabex-5)	RABX5_MOUSE	Q9JM13	Rabgef1	0.106468	0.0849419	0.0215257	+			17.4847	17.5278	17.5297	17.6445	17.5872	17.6299	17.5104	17.6369	17.6497	10	10	10	26.1	26.1	26.1	56.868	0	103.54	201400000	14	2.0344	0.0341078	0.106468	4.71019	0.842137	0.229224	0.0849419	1.81425	0.170716	0.999541	0.0215257	0.451586
GRIP1-associated protein 1 (GRASP-1) (HCMV-interacting protein) [Cleaved into: GRASP-1 C-terminal chain (30kDa C-terminus form)]	GRAP1_MOUSE	Q8VD04	Gripap1	0.108676	0.0605793	0.0480963	+			19.3667	19.3516	19.32	19.4249	19.4499	19.4894	19.2684	19.5257	19.426	23	23	23	29	29	29	92.714	0	190.88	629810000	29	2.02128	0.0344992	0.108676	4.66951	0.327118	0.569143	0.0605793	0.795521	0.24634	0.999541	0.0480963	0.622906
Cytosolic non-specific dipeptidase (EC 3.4.13.18) (CNDP dipeptidase 2) (Glutamate carboxypeptidase-like protein 1)	CNDP2_MOUSE	Q9D1A2	Cndp2	0.112727	0.120772	-0.00804456	+			23.0127	23.0509	22.9782	23.1131	23.1548	23.1121	23.1169	23.0935	23.1938	17	17	17	45.3	45.3	45.3	52.767	0	164.27	17615000000	76	1.95403	0.0381556	0.112727	4.46511	1.51503	0.075002	0.120772	3.2784	0.0854138	0.999541	-0.00804456	-0.240923
Mycophenolic acid acyl-glucuronide esterase, mitochondrial (EC 3.1.1.93) (Alpha/beta hydrolase domain-containing protein 10) (Abhydrolase domain-containing protein 10)	ABHDA_MOUSE	Q6PE15	Abhd10	0.116115	0.0741075	0.0420078	+			15.6249	15.5978	15.6317	15.702	15.7791	15.7217	15.64	15.678	15.7588	3	3	3	13.7	13.7	13.7	32.115	0	21.655	37325000	3	1.99349	0.0360767	0.116115	4.58422	0.949557	0.190659	0.0741075	2.02919	0.427736	0.999541	0.0420078	1.00099
Heat shock protein HSP 90-alpha (Heat shock 86 kDa) (HSP 86) (HSP86) (Tumor-specific transplantation 86 kDa antigen) (TSTA)	HS90A_MOUSE	P07901	Hsp90aa1	0.117558	0.123627	-0.00606918	+	+		22.2361	22.2176	22.2112	22.3099	22.3768	22.3309	22.3603	22.3536	22.322	30	16	16	37	20.5	20.5	84.787	0	118.67	6850100000	42	2.29251	0.0239022	0.117558	5.5673	3.04552	0.00998241	0.123627	8.84897	0.0941966	0.999541	-0.00606918	-0.263735
Succinate--CoA ligase [ADP-forming] subunit beta, mitochondrial (EC 6.2.1.5) (ATP-specific succinyl-CoA synthetase subunit beta) (A-SCS) (Succinyl-CoA synthetase beta-A chain) (SCS-betaA)	SUCB1_MOUSE	Q9Z2I9	Sucla2	0.118824	0.138664	-0.0198402	+	+		20.3464	20.3709	20.3465	20.4754	20.5103	20.4345	20.5072	20.4436	20.5289	15	15	15	28.1	28.1	28.1	50.113	0	111.9	1492500000	21	2.15198	0.028682	0.118824	5.0868	2.17342	0.0281954	0.138664	5.15788	0.230987	0.999541	-0.0198402	-0.589017
Carbonyl reductase family member 4 (EC 1.-.-.-) (3-ketoacyl-[acyl-carrier-protein] reductase beta subunit) (KAR beta subunit) (3-oxoacyl-[acyl-carrier-protein] reductase) (EC 1.1.1.-) (Quinone reductase CBR4)	CBR4_MOUSE	Q91VT4	Cbr4	0.122375	0.110144	0.0122306	+			16.9846	16.9548	16.9658	17.1225	17.0855	17.0642	17.093	16.9809	17.1617	4	4	4	20.3	20.3	20.3	25.414	0	31.376	111560000	6	2.51203	0.0179558	0.122375	6.39161	0.965935	0.185423	0.110144	2.06238	0.0777799	0.999541	0.0122306	0.220847
Serine/threonine-protein phosphatase PP1-gamma catalytic subunit (PP-1G) (EC 3.1.3.16) (Protein phosphatase 1C catalytic subunit)	PP1G_MOUSE	P63087	Ppp1cc	0.124521	0.0851479	0.0393728	+			16.7447	16.7352	16.7389	16.9019	16.8327	16.8577	16.8515	16.7664	16.8563	7	2	2	26	7.4	7.4	36.983	0	17.108	296840000	3	2.43698	0.0194342	0.124521	6.09904	1.35715	0.0959752	0.0851479	2.90405	0.481865	0.999541	0.0393728	1.10874
Mitochondrial import inner membrane translocase subunit TIM50	TIM50_MOUSE	Q9D880	Timm50	0.1251	0.0762583	0.0488415	+	+		17.8673	17.9118	17.887	18.0363	18.0334	17.9717	17.9812	17.9637	17.95	8	8	8	30.3	30.3	30.3	39.776	0	55.633	325340000	9	2.14528	0.0289725	0.1251	5.06472	2.08007	0.0319436	0.0762583	4.85385	0.999374	0.999541	0.0488415	2.13056
Kinesin-1 heavy chain (Conventional kinesin heavy chain) (Ubiquitous kinesin heavy chain) (UKHC)	KINH_MOUSE	Q61768	Kif5b	0.126673	0.128237	-0.00156339	+			21.442	21.4362	21.5217	21.5891	21.5989	21.5919	21.4678	21.6224	21.6943	41	41	33	44	44	36.7	109.55	0	323.31	3581600000	64	1.98634	0.0365242	0.126673	4.56245	0.821687	0.237525	0.128237	1.7738	0.00768084	0.999541	-0.00156339	-0.0233764
Endoplasmic reticulum lectin 1 (ER lectin) (Erlectin)	ERLEC_MOUSE	Q8VEH8	Erlec1	0.127252	0.130018	-0.00276629	+			16.6832	16.6935	16.7602	16.824	16.8398	16.8548	16.7654	16.8378	16.9238	4	4	4	9.9	9.9	9.9	54.906	0	27.52	153430000	4	2.10944	0.0307094	0.127252	4.94797	1.18131	0.129353	0.130018	2.51266	0.0197505	0.999541	-0.00276629	-0.0593217
MICOS complex subunit Mic19 (Coiled-coil-helix-coiled-coil-helix domain-containing protein 3)	MIC19_MOUSE	Q9CRB9	Chchd3	0.127278	0.0886135	0.0386645	+			20.0092	19.9798	20.0366	20.1527	20.0865	20.1682	20.0259	20.0938	20.1718	12	12	12	45.8	45.8	45.8	26.334	0	155.51	1343300000	20	1.88082	0.042594	0.127278	4.25005	0.915003	0.202255	0.0886135	1.95955	0.323843	0.999541	0.0386645	0.788681
26S proteasome regulatory subunit 7 (26S proteasome AAA-ATPase subunit RPT1) (Proteasome 26S subunit ATPase 2) (Protein MSS1)	PRS7_MOUSE	P46471	Psmc2	0.127517	0.12542	0.00209745	+	+		20.6643	20.6635	20.6649	20.8036	20.7844	20.7872	20.7756	20.7708	20.8225	17	17	17	42	42	42	48.647	0	129	1904300000	33	4.54021	0.00263527	0.127517	21.2814	2.79286	0.013048	0.12542	7.59642	0.0406463	0.999541	0.00209745	0.119481
T-complex protein 1 subunit alpha (TCP-1-alpha) (CCT-alpha) (Tailless complex polypeptide 1A) (TCP-1-A) (Tailless complex polypeptide 1B) (TCP-1-B)	TCPA_MOUSE	P11983	Tcp1	0.128646	0.160465	-0.031819	+	+		21.5727	21.602	21.5527	21.7186	21.7367	21.658	21.7369	21.7253	21.7466	20	20	20	38.5	38.5	38.5	60.448	0	155.3	4066500000	40	2.00881	0.0351177	0.128646	4.6311	3.30048	0.00747799	0.160465	10.3029	0.576123	0.999541	-0.031819	-1.2938
60S ribosomal protein L9	RL9_MOUSE	P51410	Rpl9	0.128688	0.119775	0.00891304	+	+		21.1219	21.1335	21.1224	21.2579	21.2277	21.2782	21.291	21.1924	21.2537	6	6	6	26	26	26	21.881	0	41.672	1866400000	9	2.97882	0.010818	0.128688	8.50125	1.84002	0.0449574	0.119775	4.13341	0.0991131	0.999541	0.00891304	0.276376
Pre-mRNA-splicing factor SPF27 (Breast carcinoma-amplified sequence 2 homolog) (DNA amplified in mammary carcinoma 1 protein)	SPF27_MOUSE	Q9D287	Bcas2	0.130939	0.0940088	0.0369307	+			17.9988	18.0464	18.0336	18.1709	18.158	18.1427	18.1164	18.0608	18.1837	8	8	8	38.2	38.2	38.2	26.131	0	60.514	176810000	10	2.87823	0.0116329	0.130939	8.00041	1.15577	0.134899	0.0940088	2.45774	0.433971	0.999541	0.0369307	1.01348
Programmed cell death 6-interacting protein (ALG-2-interacting protein 1) (ALG-2-interacting protein X) (E2F1-inducible protein) (Eig2)	PDC6I_MOUSE	Q9WU78	Pdcd6ip	0.136998	0.129759	0.00723902	+			22.4174	22.3977	22.5055	22.5741	22.5667	22.5909	22.4915	22.591	22.6275	35	35	35	40.2	40.2	40.2	96.023	0	316.74	5543400000	61	1.80675	0.0480864	0.136998	4.03995	1.16326	0.133009	0.129759	2.47382	0.0608359	0.999541	0.00723902	0.175397
Unconventional myosin-If	MYO1F_MOUSE	P70248	Myo1f	0.137553	0.174391	-0.0368379	+	+		21.7002	21.7341	21.6539	21.8297	21.8669	21.8043	21.8987	21.899	21.8137	28	28	25	24.2	24.2	21.2	125.95	0	197.43	4286400000	39	2.01873	0.0346437	0.137553	4.66164	2.04768	0.0331665	0.174391	4.75163	0.473749	0.999541	-0.0368379	-1.09268
Mannosyl-oligosaccharide glucosidase (EC 3.2.1.106) (Glucosidase 1) (Glycoprotein-processing glucosidase I)	MOGS_MOUSE	Q80UM7	Mogs	0.139116	0.135489	0.00362778	+			18.4892	18.5268	18.4379	18.6375	18.6538	18.5801	18.6537	18.639	18.5678	10	10	10	15.3	15.3	15.3	91.83	0	70.311	424200000	11	1.82119	0.0468875	0.139116	4.08035	1.66761	0.0581832	0.135489	3.66437	0.0354041	0.999541	0.00362778	0.10462
Probable rRNA-processing protein EBP2	EBP2_MOUSE	Q9D903	Ebna1bp2	0.139203	0.110853	0.0283496	+			16.495	16.5411	16.602	16.6734	16.7139	16.6684	16.5752	16.6795	16.7159	5	5	5	20.6	20.6	20.6	34.702	0	44.42	91869000	5	1.81878	0.0470335	0.139203	4.0736	0.993626	0.177163	0.110853	2.11881	0.252463	0.999541	0.0283496	0.636314
FYVE, RhoGEF and PH domain-containing protein 4 (Actin filament-binding protein frabin) (FGD1-related F-actin-binding protein)	FGD4_MOUSE	Q91ZT5	Fgd4	0.140741	0.108848	0.0318934	+			16.4599	16.4807	16.53	16.6756	16.5789	16.6384	16.549	16.6248	16.6233	5	5	4	10.1	10.1	9	68.209	0	36.185	75574000	5	1.79991	0.0485556	0.140741	4.02092	1.54177	0.0718334	0.108848	3.3442	0.351691	0.999541	0.0318934	0.846496
Heat shock 70 kDa protein 4 (Heat shock 70-related protein APG-2)	HSP74_MOUSE	Q61316	Hspa4	0.140926	0.152118	-0.0111917	+			22.8035	22.8466	22.918	22.9977	23.0059	22.9875	22.9386	23.0014	23.0845	43	43	42	56.2	56.2	54.6	94.132	0	323.31	10072000000	85	1.85267	0.0445304	0.140926	4.16934	1.32237	0.101491	0.152118	2.82465	0.0938115	0.999541	-0.0111917	-0.262741
Adenine phosphoribosyltransferase (APRT) (EC 2.4.2.7)	APT_MOUSE	P08030	Aprt	0.142154	0.171702	-0.029548	+			20.6794	20.6238	20.7228	20.8359	20.8147	20.8017	20.9312	20.8372	20.7726	7	7	7	33.9	33.9	33.9	19.724	0	49.558	2708500000	11	2.02689	0.0342577	0.142154	4.68687	1.46854	0.0805989	0.171702	3.16566	0.248223	0.999541	-0.029548	-0.627036
Lysine-specific demethylase 3B (EC 1.14.11.65) (JmjC domain-containing histone demethylation protein 2B) (Jumonji domain-containing protein 1B) ([histone H3]-dimethyl-L-lysine(9) demethylase 3B)	KDM3B_MOUSE	Q6ZPY7	Kdm3b	0.144624	0.151871	-0.00724729	+			15.1872	15.111	15.1907	15.3484	15.2613	15.313	15.3175	15.2019	15.425	4	4	4	3	3	3	170.87	0	28.262	71300000	4	1.78652	0.0495439	0.144624	3.98384	1.02634	0.167928	0.151871	2.18596	0.0354349	0.999541	-0.00724729	-0.104708
Methionine--tRNA ligase, cytoplasmic (EC 6.1.1.10) (Methionyl-tRNA synthetase) (MetRS)	SYMC_MOUSE	Q68FL6	Mars1	0.144753	0.163102	-0.0183493	+	+		20.4889	20.5419	20.5696	20.7035	20.6592	20.672	20.6753	20.6582	20.7562	26	26	26	31	31	31	101.43	0	188.83	1330700000	35	2.22949	0.0258997	0.144753	5.34754	1.88019	0.0423935	0.163102	4.24822	0.216368	0.999541	-0.0183493	-0.55636
KIF-binding protein (KIF1-binding protein)	KBP_MOUSE	Q6ZPU9	Kifbp	0.14517	0.154136	-0.00896645	+	+		16.2352	16.2414	16.2444	16.3675	16.3514	16.4376	16.3922	16.381	16.4101	5	5	5	19.6	19.6	19.6	44.339	0	46.279	71237000	5	2.26177	0.0247559	0.14517	5.45923	4.1861	0.00343821	0.154136	17.3247	0.117459	0.999541	-0.00896645	-0.322782
Phosphatidylinositol-3-phosphatase SAC1 (EC 3.1.3.64) (Phosphatidylinositol-4-phosphate phosphatase) (Suppressor of actin mutations 1-like protein)	SAC1_MOUSE	Q9EP69	Sacm1l	0.146149	0.141371	0.00477854	+	+		20.3078	20.3198	20.2562	20.4478	20.4677	20.4068	20.4448	20.4021	20.4611	17	17	16	27.6	27.6	26.1	66.943	0	114.11	1342300000	25	2.27715	0.0242539	0.146149	5.51307	2.23953	0.0258111	0.141371	5.38209	0.0663217	0.999541	0.00477854	0.190251
Rho GTPase-activating protein 10 (PH and SH3 domain-containing rhoGAP protein) (PS-GAP) (PSGAP) (Rho-type GTPase-activating protein 10)	RHG10_MOUSE	Q6Y5D8	Arhgap10	0.146467	0.132479	0.0139879	+	+		18.352	18.3776	18.3932	18.5341	18.5145	18.5135	18.4558	18.5111	18.5533	11	11	11	15.1	15.1	15.1	83.963	0	68.973	1399200000	12	3.35764	0.0072374	0.146467	10.6581	1.90441	0.0407067	0.132479	4.31849	0.183764	0.999541	0.0139879	0.482001
Protein FRG1 (FSHD region gene 1 protein)	FRG1_MOUSE	P97376	Frg1	0.147364	0.176865	-0.029501	+			16.9625	17.0584	17.0099	17.1907	17.1238	17.1584	17.0241	17.2463	17.2911	6	6	6	23.6	23.6	23.6	29.127	0	40.029	97334000	8	1.92088	0.0401104	0.147364	4.36676	0.950604	0.190444	0.176865	2.03131	0.127608	0.999541	-0.029501	-0.347967
V-type proton ATPase subunit C 1 (V-ATPase subunit C 1) (Vacuolar proton pump subunit C 1)	VATC1_MOUSE	Q9Z1G3	Atp6v1c1	0.148656	0.127586	0.0210698	+			22.0722	22.0175	22.0706	22.2491	22.173	22.1843	22.1536	22.1539	22.2356	20	20	20	43.7	43.7	43.7	43.887	0	174.67	6251900000	45	2.12463	0.0299865	0.148656	4.99718	1.75834	0.0515149	0.127586	3.90656	0.228373	0.999541	0.0210698	0.583206
Bifunctional glutamate/proline--tRNA ligase (Bifunctional aminoacyl-tRNA synthetase) [Includes: Glutamate--tRNA ligase (EC 6.1.1.17) (Glutamyl-tRNA synthetase) (GluRS);Proline--tRNA ligase (EC 6.1.1.15) (Prolyl-tRNA synthetase) (ProRS)]	SYEP_MOUSE	Q8CGC7	Eprs1	0.149672	0.135728	0.0139434	+			21.9938	22.0609	22.0586	22.2285	22.1494	22.1845	22.1274	22.1289	22.2642	51	51	49	35.6	35.6	34.7	170.08	0	323.31	4479500000	86	2.03656	0.033998	0.149672	4.71688	1.26428	0.112212	0.135728	2.6943	0.0984454	0.999541	0.0139434	0.274664
N-alpha-acetyltransferase 50 (EC 2.3.1.258) (N-acetyltransferase NAT13) (N-epsilon-acetyltransferase 50) (EC 2.3.1.-) (NatE catalytic subunit)	NAA50_MOUSE	Q6PGB6	Naa50	0.150442	0.137987	0.0124556	+			19.7513	19.7677	19.685	19.9229	19.8614	19.871	19.8568	19.8195	19.9417	7	7	7	33.3	33.3	33.3	19.327	0	45.329	585230000	8	2.04756	0.0335062	0.150442	4.75123	1.45319	0.0827189	0.137987	3.12893	0.11026	0.999541	0.0124556	0.304709
Glycerol-3-phosphate dehydrogenase, mitochondrial (GPD-M) (GPDH-M) (EC 1.1.5.3) (Protein TISP38)	GPDM_MOUSE	Q64521	Gpd2	0.150759	0.133563	0.017196	+	+		19.8385	19.8601	19.8059	19.9594	20.0076	19.9897	19.9852	19.9584	19.9616	22	22	22	36.9	36.9	36.9	80.953	0	195.75	993330000	33	2.68992	0.0144913	0.150759	7.1335	2.76486	0.0134674	0.133563	7.46795	0.451437	0.999541	0.017196	1.04835
Isoform PLEC-1 of Plectin	PLEC_MOUSE	Q9QXS1-2	Plec	0.152186	0.146893	0.00529353	+	+		24.8859	24.8849	24.8324	25.0218	24.9904	25.0475	25.0245	25.0196	24.9997	265	265	2	51.5	51.5	0.5	533.5	0	323.31	46958000000	455	2.4856	0.0184368	0.152186	6.28725	2.80202	0.0128832	0.146893	7.63888	0.104858	0.999541	0.00529353	0.291035
UTP--glucose-1-phosphate uridylyltransferase (EC 2.7.7.9) (UDP-glucose pyrophosphorylase) (UDPGP) (UGPase)	UGPA_MOUSE	Q91ZJ5	Ugp2	0.152629	0.139818	0.012811	+	+		20.8871	20.8332	20.7773	20.9946	20.9741	20.9868	21.0004	20.9638	20.9529	20	20	20	44.7	44.7	44.7	56.979	0	151.8	2247800000	29	2.04205	0.0338336	0.152629	4.73402	1.79896	0.0480687	0.139818	4.01829	0.340322	0.999541	0.012811	0.822986
E3 ubiquitin-protein ligase ARIH2 (ARI-2) (Protein ariadne-2 homolog) (EC 2.3.2.31) (RING-type E3 ubiquitin transferase ARIH2) (Triad1 protein) (UbcM4-interacting protein 48)	ARI2_MOUSE	Q9Z1K6	Arih2	0.152694	0.138217	0.0144768	+	+		16.6327	16.6118	16.6849	16.7639	16.7718	16.8517	16.765	16.7874	16.7916	4	4	4	10.8	10.8	10.8	57.696	0	30.321	71394000	4	1.89947	0.0413929	0.152694	4.30411	2.39624	0.0208744	0.138217	5.94502	0.189466	0.999541	0.0144768	0.495168
Vacuolar protein sorting-associated protein 52 homolog	VPS52_MOUSE	Q8C754	Vps52	0.155626	0.172146	-0.0165202	+	+		17.1989	17.1737	17.1845	17.3029	17.3697	17.3515	17.3305	17.3322	17.411	9	9	9	15.8	15.8	15.8	82.043	0	69.528	195400000	12	2.73527	0.0136925	0.155626	7.33426	2.47656	0.0188168	0.172146	6.25186	0.190576	0.999541	-0.0165202	-0.497722
Ubiquitin thioesterase otulin (EC 3.4.19.12) (Deubiquitinating enzyme otulin) (OTU domain-containing deubiquitinase with linear linkage specificity) (Ubiquitin thioesterase Gumby)	OTUL_MOUSE	Q3UCV8	Otulin	0.158264	0.12372	0.0345434	+			18.3272	18.2483	18.3321	18.4888	18.4166	18.4769	18.3877	18.4111	18.48	9	9	9	23.6	23.6	23.6	40.32	0	56.34	328870000	12	1.96572	0.0375844	0.158264	4.50016	1.47841	0.0794028	0.12372	3.18942	0.412588	0.999541	0.0345434	0.970545
S-adenosylhomocysteine hydrolase-like protein 1 (IP3R-binding protein released with inositol 1,4,5-trisphosphate) (Putative adenosylhomocysteinase 2) (S-adenosyl-L-homocysteine hydrolase 2) (AdoHcyase 2)	SAHH2_MOUSE	Q80SW1	Ahcyl1	0.158993	0.121426	0.0375665	+	+		20.8256	20.8871	20.8587	20.9957	20.9943	21.0583	20.9884	20.9887	20.9585	17	17	7	34.9	34.9	14.5	58.951	0	122.76	1354000000	24	2.34705	0.0224287	0.158993	5.76336	2.39755	0.0208744	0.121426	5.94993	0.737272	0.999541	0.0375665	1.608
Tumor susceptibility gene 101 protein (ESCRT-I complex subunit TSG101)	TS101_MOUSE	Q61187	Tsg101	0.159491	0.136726	0.0227648	+	+		18.8333	18.8142	18.7903	18.9321	18.94	19.0441	18.9258	18.9616	18.9605	8	8	8	21.5	21.5	21.5	44.123	0	55.777	429810000	12	1.85534	0.0443565	0.159491	4.17694	2.87432	0.0118817	0.136726	7.98149	0.235811	0.999541	0.0227648	0.599709
V-type proton ATPase subunit E 1 (V-ATPase subunit E 1) (V-ATPase 31 kDa subunit) (p31) (Vacuolar proton pump subunit E 1)	VATE1_MOUSE	P50518	Atp6v1e1	0.163689	0.151096	0.012593	+			22.1345	22.0621	22.1817	22.2545	22.2879	22.3269	22.1783	22.3016	22.3516	18	18	18	62.4	62.4	62.4	26.157	0	144.58	8722100000	33	1.80428	0.0482076	0.163689	4.03307	1.14375	0.137726	0.151096	2.43206	0.0799731	0.999541	0.012593	0.226639
26S proteasome non-ATPase regulatory subunit 4 (26S proteasome regulatory subunit RPN10) (26S proteasome regulatory subunit S5A) (Multiubiquitin chain-binding protein)	PSMD4_MOUSE	O35226	Psmd4	0.164333	0.190444	-0.0261103	+			19.9697	19.9983	19.9839	20.1535	20.1466	20.1449	20.0945	20.1659	20.2629	10	10	2	27.2	27.2	7.4	41.046	0	94.871	739250000	12	4.34189	0.00285599	0.164333	18.9674	1.73678	0.0528247	0.190444	3.84809	0.206604	0.999541	-0.0261103	-0.534321
Actin, cytoplasmic 1 (Beta-actin) [Cleaved into: Actin, cytoplasmic 1, N-terminally processed]	ACTB_MOUSE	P60710	Actb	0.164939	0.137563	0.0273755	+	+		27.0568	26.979	27.0436	27.1618	27.1566	27.2558	27.1266	27.2017	27.1638	30	30	1	79.5	79.5	4.5	41.736	0	323.31	436000000000	466	1.82862	0.0462437	0.164939	4.10122	1.87953	0.0424091	0.137563	4.24631	0.28407	0.999541	0.0273755	0.704615
Arginyl-tRNA--protein transferase 1 (Arginyltransferase 1) (R-transferase 1) (EC 2.3.2.8) (Arginine-tRNA--protein transferase 1)	ATE1_MOUSE	Q9Z2A5	Ate1	0.164996	0.154104	0.0108922	+			17.2382	17.3207	17.2661	17.4352	17.4343	17.4504	17.4087	17.3537	17.5249	5	5	5	14.1	14.1	14.1	59.047	0	40.873	123950000	6	2.57909	0.0165515	0.164996	6.66301	1.29076	0.10744	0.154104	2.75337	0.0754629	0.999541	0.0108922	0.214706
Striatin	STRN_MOUSE	O55106	Strn	0.166328	0.173723	-0.00739479	+	+		18.2921	18.3463	18.3032	18.4702	18.4498	18.5207	18.4443	18.5087	18.5098	14	14	13	29	29	28.1	85.965	0	175.78	320970000	19	2.46478	0.0187543	0.166328	6.20606	2.50877	0.0180075	0.173723	6.37864	0.0868863	0.999541	-0.00739479	-0.244769
ATP synthase subunit alpha, mitochondrial (ATP synthase F1 subunit alpha)	ATPA_MOUSE	Q03265	Atp5f1a	0.167798	0.13026	0.0375379	+	+		23.4497	23.3815	23.4687	23.6314	23.5516	23.6201	23.5399	23.5892	23.5615	27	27	27	50.5	50.5	50.5	59.752	0	229.88	31551000000	114	2.0035	0.035461	0.167798	4.6148	1.90872	0.0404403	0.13026	4.33111	0.582427	0.999541	0.0375379	1.30611
Eukaryotic translation initiation factor 3 subunit B (eIF3b) (Eukaryotic translation initiation factor 3 subunit 9) (eIF-3-eta) (eIF3 p116)	EIF3B_MOUSE	Q8JZQ9	Eif3b	0.168296	0.159953	0.00834274	+	+		20.9879	21.0805	20.9666	21.1762	21.1954	21.1682	21.1946	21.1369	21.1833	25	25	25	40.1	40.1	40.1	91.369	0	199.09	2198400000	43	2.02809	0.0342577	0.168296	4.69059	1.82275	0.0461059	0.159953	4.08471	0.161565	0.999541	0.00834274	0.430008
Xanthine dehydrogenase/oxidase [Includes: Xanthine dehydrogenase (XD) (EC 1.17.1.4);Xanthine oxidase (XO) (EC 1.17.3.2) (Xanthine oxidoreductase) (XOR)]	XDH_MOUSE	Q00519	Xdh	0.168717	0.145508	0.0232086	+			20.5563	20.5104	20.5172	20.6359	20.7426	20.7116	20.6805	20.5827	20.7573	18	18	18	17.4	17.4	17.4	146.56	0	157.03	1624400000	27	2.07957	0.0319922	0.168717	4.85225	1.29879	0.105679	0.145508	2.77141	0.144484	0.999541	0.0232086	0.389148
Rho-associated protein kinase 2 (EC 2.7.11.1) (Rho-associated, coiled-coil-containing protein kinase 2) (Rho-associated, coiled-coil-containing protein kinase II) (ROCK-II) (p164 ROCK-2)	ROCK2_MOUSE	P70336	Rock2	0.169837	0.139935	0.0299028	+			19.4322	19.4063	19.4092	19.5964	19.5636	19.5973	19.4702	19.6021	19.5952	31	31	28	23.1	23.1	20.5	160.58	0	221.15	631100000	36	3.60264	0.00584781	0.169837	12.3165	1.48545	0.0786972	0.139935	3.20642	0.270437	0.999541	0.0299028	0.675332
Eukaryotic peptide chain release factor GTP-binding subunit ERF3A (Eukaryotic peptide chain release factor subunit 3a) (eRF3a) (G1 to S phase transition protein 1 homolog)	ERF3A_MOUSE	Q8R050	Gspt1	0.170429	0.199172	-0.0287431	+	+		20.0139	20.0465	20.0565	20.2493	20.21	20.1689	20.1978	20.1931	20.3235	12	12	12	18.4	18.4	18.4	68.526	0	86.685	1102100000	17	2.51967	0.0178361	0.170429	6.42204	1.95366	0.0380261	0.199172	4.46398	0.231936	0.999541	-0.0287431	-0.591124
Elongation factor Tu, mitochondrial	EFTU_MOUSE	Q8BFR5	Tufm	0.170506	0.185074	-0.0145683	+	+		20.9993	20.994	20.9371	21.1942	21.1644	21.0834	21.1311	21.1761	21.1784	16	16	16	32.5	32.5	32.5	49.508	0	113.69	2331500000	24	1.93677	0.0390658	0.170506	4.41371	2.7392	0.0137756	0.185074	7.3519	0.14864	0.999541	-0.0145683	-0.399165
Malate dehydrogenase, cytoplasmic (EC 1.1.1.37) (Cytosolic malate dehydrogenase)	MDHC_MOUSE	P14152	Mdh1	0.173185	0.210711	-0.0375252	+	+		21.5504	21.5683	21.6294	21.7577	21.7428	21.7672	21.8018	21.7509	21.8275	15	15	15	38.6	38.6	38.6	36.511	0	121.46	7309500000	34	2.64522	0.015209	0.173185	6.94038	2.51857	0.0179058	0.210711	6.41762	0.728633	0.999541	-0.0375252	-1.59111
60S ribosomal protein L34	RL34_MOUSE	Q9D1R9	Rpl34	0.17408	0.200416	-0.026336	+	+		21.4661	21.4385	21.4789	21.7158	21.5929	21.597	21.6809	21.6559	21.6479	7	7	7	42.7	42.7	42.7	13.293	0	45.463	3893600000	34	1.84334	0.0451788	0.17408	4.14282	3.681	0.0049553	0.200416	12.8969	0.25165	0.999541	-0.026336	-0.634536
Caspase recruitment domain-containing protein 19 (Bcl10-interacting CARD protein) (BinCARD)	CAR19_MOUSE	Q9D1I2	Card19	0.174371	0.0733706	0.101	+			16.5926	16.5549	16.5132	16.7823	16.7116	16.6898	16.6344	16.6833	16.5631	4	4	4	21.3	21.3	21.3	20.936	0	24.573	112810000	6	2.07209	0.0324197	0.174371	4.8285	0.813166	0.240645	0.0733706	1.75699	1.062	0.999541	0.101	2.25983
Procollagen-lysine,2-oxoglutarate 5-dioxygenase 1 (EC 1.14.11.4) (Lysyl hydroxylase 1) (LH1)	PLOD1_MOUSE	Q9R0E2	Plod1	0.174491	0.147023	0.0274677	+			18.23	18.2828	18.2467	18.4794	18.4257	18.3778	18.4812	18.3336	18.3857	11	11	10	20.7	20.7	19.5	83.594	0	87.036	564440000	12	2.20128	0.0270273	0.174491	5.25145	1.48321	0.0789067	0.147023	3.20101	0.202912	0.999541	0.0274677	0.525939
Neutrophil cytosol factor 2 (NCF-2) (67 kDa neutrophil oxidase factor) (NADPH oxidase activator 2) (Neutrophil NADPH oxidase factor 2) (p67-phox)	NCF2_MOUSE	O70145	Ncf2	0.174789	0.175925	-0.00113614	+			21.3775	21.2778	21.3023	21.5073	21.4645	21.5102	21.5	21.5844	21.401	24	24	24	45.9	45.9	45.9	59.485	0	186.92	3456800000	39	2.19468	0.0272766	0.174789	5.22917	1.35047	0.097166	0.175925	2.88871	0.00677812	0.999541	-0.00113614	-0.0206499
ELAV-like protein 1 (Elav-like generic protein) (Hu-antigen R) (HuR) (MelG)	ELAV1_MOUSE	P70372	Elavl1	0.176199	0.16344	0.0127589	+	+		19.9702	19.913	20.0173	20.1616	20.0901	20.1773	20.1145	20.1476	20.1286	9	9	9	27.3	27.3	27.3	36.169	0	64.277	1393900000	14	1.92041	0.0401217	0.176199	4.36541	2.17519	0.0281622	0.16344	5.1638	0.169047	0.999541	0.0127589	0.447666
Tyrosine-protein phosphatase non-receptor type 11 (EC 3.1.3.48) (Protein-tyrosine phosphatase SYP) (SH-PTP2) (SHP-2) (Shp2)	PTN11_MOUSE	P35235	Ptpn11	0.176689	0.161505	0.0151844	+	+		18.7579	18.735	18.7131	18.9348	18.8904	18.9109	18.8273	18.9246	18.9386	17	17	1	29.1	29.1	2	68.46	0	144.85	393690000	20	3.20051	0.00844254	0.176689	9.70814	1.90859	0.0404403	0.161505	4.33071	0.152131	0.999541	0.0151844	0.407538
Enoyl-[acyl-carrier-protein] reductase, mitochondrial (EC 1.3.1.104) (2-enoyl thioester reductase) (Nuclear receptor-binding factor 1) (NRBF-1)	MECR_MOUSE	Q9DCS3	Mecr	0.177068	0.0922235	0.0848446	+			18.9303	18.9908	18.9503	19.2018	19.0674	19.1335	19.0979	19.0167	19.0335	8	8	8	24.9	24.9	24.9	40.342	0	61.353	516930000	12	1.84581	0.0451731	0.177068	4.14982	1.40921	0.0889934	0.0922235	3.02491	0.857257	0.999541	0.0848446	1.84424
Regulatory-associated protein of mTOR (Raptor) (p150 target of rapamycin (TOR)-scaffold protein)	RPTOR_MOUSE	Q8K4Q0	Rptor	0.178376	0.190027	-0.011651	+	+		15.6473	15.7408	15.6736	15.8824	15.9054	15.8092	15.8525	15.8475	15.9319	4	4	4	3.7	3.7	3.7	149.47	0	33.078	45590000	4	1.9445	0.0386207	0.178376	4.43666	2.08478	0.0319144	0.190027	4.86884	0.105339	0.999541	-0.011651	-0.292256
DNA-directed RNA polymerase II subunit RPB2 (EC 2.7.7.6) (DNA-directed RNA polymerase II 140 kDa polypeptide) (DNA-directed RNA polymerase II subunit B) (RNA polymerase II subunit 2) (RNA polymerase II subunit B2)	RPB2_MOUSE	Q8CFI7	Polr2b	0.178394	0.212955	-0.0345618	+			17.8473	17.928	17.8923	18.0595	18.0726	18.0707	17.9312	18.181	18.1943	13	13	13	11.2	11.2	11.2	133.91	0	107.26	1064500000	14	2.77751	0.0132755	0.178394	7.52572	1.12927	0.141282	0.212955	2.40124	0.150445	0.999541	-0.0345618	-0.403499
Active breakpoint cluster region-related protein	ABR_MOUSE	Q5SSL4	Abr	0.178831	0.172941	0.00589053	+	+		20.9561	20.9189	21.0355	21.1805	21.1135	21.153	21.1309	21.1374	21.1611	21	21	21	26.5	26.5	26.5	97.666	0	159.94	1758700000	31	1.97411	0.0371673	0.178831	4.52543	2.08097	0.0319402	0.172941	4.8567	0.0981378	0.999541	0.00589053	0.273875
rRNA 2'-O-methyltransferase fibrillarin (EC 2.1.1.-) (Histone-glutamine methyltransferase) (Nucleolar protein 1) (U6 snRNA 2'-O-methyltransferase fibrillarin)	FBRL_MOUSE	P35550	Fbl	0.178977	0.173677	0.00529989	+	+		20.4897	20.4177	20.4518	20.6425	20.6084	20.6453	20.5696	20.6459	20.6647	13	13	11	39.4	39.4	31.8	34.306	0	87.916	1070900000	17	2.76718	0.0133804	0.178977	7.47851	2.0818	0.0319402	0.173677	4.85936	0.0584174	0.999541	0.00529989	0.168804
Thioredoxin (Trx) (ATL-derived factor) (ADF)	THIO_MOUSE	P10639	Txn	0.183954	0.270436	-0.0864824	+	+		21.9894	21.963	22.039	22.2036	22.2053	22.1344	22.2293	22.3209	22.2525	6	6	6	51.4	51.4	51.4	11.675	0	40.498	9429700000	22	2.33006	0.0228181	0.183954	5.7017	2.80303	0.0128832	0.270436	7.64354	1.12783	0.999541	-0.0864824	-2.39819
Voltage-dependent anion-selective channel protein 1 (VDAC-1) (mVDAC1) (Outer mitochondrial membrane protein porin 1) (Plasmalemmal porin) (Voltage-dependent anion-selective channel protein 5) (VDAC-5) (mVDAC5)	VDAC1_MOUSE	Q60932	Vdac1	0.184473	0.203943	-0.0194696	+	+		21.4906	21.5099	21.4716	21.6896	21.6759	21.6601	21.6803	21.6326	21.771	17	17	17	65	65	65	30.755	0	180.05	7646800000	40	3.72233	0.00538488	0.184473	13.2136	2.07808	0.0320328	0.203943	4.84752	0.178353	0.999541	-0.0194696	-0.469436
Flavin reductase (NADPH) (FR) (EC 1.5.1.30) (Biliverdin reductase B) (BVR-B) (EC 1.3.1.24) (Biliverdin-IX beta-reductase) (NADPH-dependent diaphorase) (NADPH-flavin reductase) (FLR)	BLVRB_MOUSE	Q923D2	Blvrb	0.185051	0.179092	0.00595856	+			22.0385	21.9649	22.0018	22.1623	22.1752	22.2228	22.2853	22.1768	22.0802	11	11	11	56.3	56.3	56.3	22.197	0	72.6	9037500000	22	2.55965	0.0169709	0.185051	6.58335	1.33161	0.100236	0.179092	2.84564	0.032405	0.999541	0.00595856	0.0960503
Acylglycerol kinase, mitochondrial (EC 2.7.1.107) (EC 2.7.1.138) (EC 2.7.1.94) (Multiple substrate lipid kinase) (MuLK) (Multi-substrate lipid kinase)	AGK_MOUSE	Q9ESW4	Agk	0.186982	0.214101	-0.0271193	+	+		17.3403	17.3196	17.3732	17.555	17.5515	17.4877	17.5346	17.5278	17.6131	7	7	7	20.4	20.4	20.4	46.975	0	49.783	174410000	8	2.65036	0.0151778	0.186982	6.96235	2.61141	0.0158153	0.214101	6.79733	0.316872	0.999541	-0.0271193	-0.774081
Flotillin-2 (Epidermal surface antigen) (ESA) (Membrane component chromosome 17 surface marker 1 homolog)	FLOT2_MOUSE	Q60634	Flot2	0.189942	0.175307	0.0146351	+			18.6164	18.5974	18.6042	18.7655	18.7666	18.8556	18.8976	18.8465	18.5999	11	11	11	32.7	32.7	32.7	41.658	0	79.45	433890000	14	2.47714	0.0185198	0.189942	6.25415	0.887289	0.211473	0.175307	1.90405	0.0521005	0.999541	0.0146351	0.151452
Baculoviral IAP repeat-containing protein 6 (EC 2.3.2.27) (BIR repeat-containing ubiquitin-conjugating enzyme) (BRUCE) (RING-type E3 ubiquitin transferase BIRC6) (Ubiquitin-conjugating BIR domain enzyme apollon) (APOLLON)	BIRC6_MOUSE	O88738	Birc6	0.19013	0.242425	-0.0522957	+	+		17.3237	17.3413	17.2864	17.5165	17.5169	17.4884	17.5542	17.5422	17.5823	12	12	12	3.5	3.5	3.5	530.51	0	122.14	173450000	13	3.27413	0.00779526	0.19013	10.1429	3.56832	0.00560523	0.242425	12.0702	1.58272	0.999541	-0.0522957	-3.44647
Dynactin subunit 3 (Dynactin light chain p24)	DCTN3_MOUSE	Q9Z0Y1	Dctn3	0.190601	0.132468	0.0581334	+	+		19.329	19.2486	19.2695	19.4733	19.4064	19.5391	19.3898	19.4201	19.4345	7	7	7	39.2	39.2	39.2	20.978	0	45.759	399270000	8	1.86777	0.0433631	0.190601	4.21248	2.0709	0.0322204	0.132468	4.82474	0.648621	0.999541	0.0581334	1.4351
Ubiquitin carboxyl-terminal hydrolase 7 (EC 3.4.19.12) (Deubiquitinating enzyme 7) (Herpesvirus-associated ubiquitin-specific protease) (mHAUSP) (Ubiquitin thioesterase 7) (Ubiquitin-specific-processing protease 7)	UBP7_MOUSE	Q6A4J8	Usp7	0.190952	0.215165	-0.0242132	+			18.4984	18.5876	18.4872	18.7198	18.7507	18.6756	18.9244	18.6855	18.6087	14	14	14	15.9	15.9	15.9	127.99	0	122.55	351060000	15	2.11255	0.0305752	0.190952	4.95801	1.00751	0.173222	0.215165	2.14725	0.0882456	0.999541	-0.0242132	-0.248311
Glutamyl-tRNA(Gln) amidotransferase subunit A, mitochondrial (Glu-AdT subunit A) (EC 6.3.5.7) (Glutaminyl-tRNA synthase-like protein 1)	GATA_MOUSE	Q9CZN8	Qrsl1	0.192263	0.173598	0.0186647	+			14.4342	14.5128	14.3984	14.5923	14.7047	14.6252	14.5309	14.5388	14.7964	2	2	2	5.3	5.3	5.3	56.782	0	17.796	10389000	2	1.81031	0.0477476	0.192263	4.0499	0.863257	0.221144	0.173598	1.85617	0.0699094	0.999541	0.0186647	0.199893
Probable ATP-dependent RNA helicase DDX31 (EC 3.6.4.13) (DEAD box protein 31)	DDX31_MOUSE	Q6NZQ2	Ddx31	0.192835	0.1037	0.0891349	+			15.2661	15.2399	15.3219	15.4906	15.5243	15.3915	15.4904	15.3163	15.3323	4	4	4	5.7	5.7	5.7	76.912	0	23.578	27855000	4	1.84065	0.0453105	0.192835	4.13519	0.789846	0.250079	0.1037	1.71106	0.581004	0.999541	0.0891349	1.30333
Isocitrate dehydrogenase [NAD] subunit alpha, mitochondrial (EC 1.1.1.41) (Isocitric dehydrogenase subunit alpha) (NAD(+)-specific ICDH subunit alpha)	IDH3A_MOUSE	Q9D6R2	Idh3a	0.193132	0.188037	0.00509516	+	+		20.3218	20.3502	20.4412	20.5479	20.5879	20.5568	20.5585	20.5397	20.5791	12	12	12	31.4	31.4	31.4	39.638	0	80.899	1767200000	18	2.14995	0.0287172	0.193132	5.08009	2.11836	0.0303657	0.188037	4.97682	0.111082	0.999541	0.00509516	0.306784
Vacuolar protein sorting-associated protein 53 homolog	VPS53_MOUSE	Q8CCB4	Vps53	0.19363	0.21744	-0.0238101	+	+		18.3153	18.4205	18.369	18.521	18.5864	18.5783	18.6078	18.5219	18.6274	13	13	13	16.8	16.8	16.8	94.422	0	124.82	360520000	15	2.209	0.026712	0.19363	5.27761	2.09356	0.0314471	0.21744	4.89688	0.245252	0.999541	-0.0238101	-0.620518
WD repeat-containing protein 61 (Meiotic recombination REC14 protein homolog) [Cleaved into: WD repeat-containing protein 61, N-terminally processed]	WDR61_MOUSE	Q9ERF3	Wdr61	0.193685	0.176069	0.0176163	+	+		18.008	17.953	17.9805	18.1825	18.1664	18.1737	18.1178	18.1717	18.1802	6	6	6	25.9	25.9	25.9	33.772	0	68.28	203870000	8	3.51533	0.00633498	0.193685	11.6991	2.65739	0.0153419	0.176069	6.99251	0.366409	0.999541	0.0176163	0.876752
Splicing factor, proline- and glutamine-rich (DNA-binding p52/p100 complex, 100 kDa subunit) (Polypyrimidine tract-binding protein-associated-splicing factor) (PSF) (PTB-associated-splicing factor)	SFPQ_MOUSE	Q8VIJ6	Sfpq	0.193837	0.193302	0.000535329	+	+		20.8198	20.7757	20.8672	21.0327	20.9505	21.0611	21.0486	21.0408	20.9533	17	16	16	25.3	24.2	24.2	75.441	0	109.53	2788600000	22	1.98957	0.0363435	0.193837	4.57228	2.05856	0.0325936	0.193302	4.78577	0.00388518	0.999541	0.000535329	0.0118751
FAD synthase (EC 2.7.7.2) (FAD pyrophosphorylase) (FMN adenylyltransferase) (Flavin adenine dinucleotide synthase) [Includes: Molybdenum cofactor biosynthesis protein-like region;FAD synthase region]	FAD1_MOUSE	Q8R123	Flad1	0.197625	0.172423	0.0252018	+			15.7546	15.7864	15.8949	15.9738	15.9965	16.0584	15.8884	15.9316	16.1331	4	4	4	9.8	9.8	9.8	54.766	0	29.39	55367000	5	1.79221	0.0491317	0.197625	3.99958	0.931356	0.196847	0.172423	1.99244	0.115113	0.999541	0.0252018	0.316911
tRNA pseudouridine synthase Pus10 (EC 5.4.99.25) (Coiled-coil domain-containing protein 139) (tRNA pseudouridine 55 synthase) (Psi55 synthase) (tRNA pseudouridylate synthase) (tRNA-uridine isomerase)	PUS10_MOUSE	Q9D3U0	Pus10	0.198326	0.227581	-0.0292549	+	+		15.1405	15.0661	15.1481	15.3128	15.2706	15.3664	15.3294	15.2979	15.4101	3	3	3	3.8	3.8	3.8	59.71	0	18.787	26987000	3	2.18679	0.0275296	0.198326	5.20262	2.23357	0.0260046	0.227581	5.36155	0.269723	0.999541	-0.0292549	-0.673791
Bifunctional arginine demethylase and lysyl-hydroxylase JMJD6 (EC 1.14.11.-) (Histone arginine demethylase JMJD6) (JmjC domain-containing protein 6) (Jumonji domain-containing protein 6) (Lysyl-hydroxylase JMJD6) (Peptide-lysine 5-dioxygenase JMJD6) (Phosphatidylserine receptor) (Protein PTDSR)	JMJD6_MOUSE	Q9ERI5	Jmjd6	0.198615	0.203284	-0.00466887	+			15.0597	15.0605	14.9845	15.2944	15.2546	15.1515	15.1233	15.2454	15.3458	2	2	2	6.7	6.7	6.7	35.176	0.00051401	14.606	24036000	2	1.79745	0.0487262	0.198615	4.0141	1.37372	0.0931908	0.203284	2.94225	0.0201594	0.999541	-0.00466887	-0.0605233
Alkyldihydroxyacetonephosphate synthase, peroxisomal (Alkyl-DHAP synthase) (EC 2.5.1.26) (Alkylglycerone-phosphate synthase)	ADAS_MOUSE	Q8C0I1	Agps	0.198791	0.160733	0.038058	+			18.5621	18.6215	18.4868	18.7316	18.7356	18.7996	18.7451	18.6928	18.7147	12	12	12	22.3	22.3	22.3	71.683	0	129.2	440590000	20	1.94553	0.0385596	0.198791	4.43973	1.735	0.0529706	0.160733	3.84328	0.642317	0.999541	0.038058	1.42283
Ras-related protein Rab-18	RAB18_MOUSE	P35293	Rab18	0.200092	0.157262	0.0428301	+	+		19.6848	19.6406	19.6798	19.8378	19.8493	19.9183	19.8492	19.7657	19.8621	7	7	7	32.5	32.5	32.5	23.035	0	51.715	657850000	11	2.64808	0.0152006	0.200092	6.95259	2.03839	0.033516	0.157262	4.72259	0.472113	0.999541	0.0428301	1.08943
Bcl-2-like protein 1 (Bcl2-L-1) (Apoptosis regulator Bcl-X)	B2CL1_MOUSE	Q64373	Bcl2l1	0.201389	0.240464	-0.0390752	+	+		17.0316	17.0549	16.9187	17.1778	17.2477	17.1839	17.2025	17.2676	17.2564	3	3	3	18.8	18.8	18.8	18.961	0	19.245	81238000	3	1.87362	0.0430072	0.201389	4.2293	2.17435	0.0281622	0.240464	5.161	0.578972	0.999541	-0.0390752	-1.29936
Golgin subfamily A member 5 (Golgin-84) (Protein Ret-II) (Protein Sumiko)	GOGA5_MOUSE	Q9QYE6	Golga5	0.204393	0.182927	0.0214659	+	+		18.4405	18.4852	18.434	18.6747	18.6421	18.6561	18.5613	18.6685	18.6787	19	19	19	32.2	32.2	32.2	82.367	0	157.25	350760000	22	3.40466	0.00688638	0.204393	10.959	1.95876	0.0377024	0.182927	4.47925	0.2156	0.999541	0.0214659	0.554632
Iron-sulfur cluster assembly enzyme ISCU, mitochondrial (NifU-like N-terminal domain-containing protein) (NifU-like protein)	ISCU_MOUSE	Q9D7P6	Iscu	0.205724	0.127769	0.0779552	+			17.7363	17.692	17.766	17.9716	17.8501	17.9897	17.7666	17.9264	17.8846	4	4	4	25.6	25.6	25.6	18.098	0	27.379	189990000	5	1.86854	0.0433183	0.205724	4.21469	1.14551	0.137376	0.127769	2.43583	0.528943	0.999541	0.0779552	1.20147
Myb-binding protein 1A (Myb-binding protein of 160 kDa)	MBB1A_MOUSE	Q7TPV4	Mybbp1a	0.207063	0.158558	0.0485051	+	+		19.8196	19.8165	19.8475	20.0507	19.9711	20.0831	19.9954	19.9873	19.9766	24	24	24	20.2	20.2	20.2	152.04	0	277.83	1153500000	35	2.40188	0.0205342	0.207063	5.96615	3.82987	0.00430541	0.158558	14.073	0.650359	0.999541	0.0485051	1.43849
Actin-related protein 2/3 complex subunit 5-like protein (Arp2/3 complex 16 kDa subunit 2) (ARC16-2)	ARP5L_MOUSE	Q9D898	Arpc5l	0.207387	0.202232	0.00515429	+	+		18.8015	18.729	18.8354	19.0088	18.9754	19.0038	18.9851	18.9852	19.0022	5	5	5	53.6	53.6	53.6	16.98	0	31.672	432670000	8	2.48123	0.0184828	0.207387	6.27012	2.49831	0.0182581	0.202232	6.33725	0.163867	0.999541	0.00515429	0.435458
Dihydroorotate dehydrogenase (quinone), mitochondrial (DHOdehase) (EC 1.3.5.2) (Dihydroorotate oxidase)	PYRD_MOUSE	O35435	Dhodh	0.207892	0.210999	-0.00310707	+			16.1305	16.0847	16.0292	16.2259	16.2799	16.3622	16.22	16.3926	16.2648	4	4	4	13.2	13.2	13.2	42.699	0	31.917	95263000	4	1.87027	0.0432109	0.207892	4.21966	1.62378	0.0625422	0.210999	3.55085	0.0158135	0.999541	-0.00310707	-0.0476985
Tubulin-specific chaperone cofactor E-like protein (Leucine-rich repeat-containing protein 35)	TBCEL_MOUSE	Q8C5W3	Tbcel	0.209507	0.187948	0.0215597	+	+		15.4286	15.4032	15.3926	15.6561	15.5839	15.6129	15.6162	15.6271	15.545	3	3	3	10.8	10.8	10.8	48.031	0	20.306	35307000	3	3.05434	0.0102324	0.209507	8.89591	2.59787	0.0160695	0.187948	6.74079	0.258235	0.999541	0.0215597	0.648896
DnaJ homolog subfamily B member 12 (mDj10)	DJB12_MOUSE	Q9QYI4	Dnajb12	0.209578	0.166534	0.0430438	+	+		16.4614	16.3797	16.4621	16.6603	16.5626	16.709	16.5605	16.6209	16.6215	6	6	6	16.5	16.5	16.5	41.987	0	63.159	85981000	7	1.83204	0.0459817	0.209578	4.11086	2.09294	0.0314628	0.166534	4.89492	0.38029	0.999541	0.0430438	0.905116
Propionyl-CoA carboxylase alpha chain, mitochondrial (PCCase subunit alpha) (EC 6.4.1.3) (Propanoyl-CoA:carbon dioxide ligase subunit alpha)	PCCA_MOUSE	Q91ZA3	Pcca	0.209886	0.194203	0.0156829	+	+		19.2934	19.3523	19.2945	19.5485	19.4767	19.5446	19.5479	19.4918	19.4832	16	16	16	26.5	26.5	26.5	79.921	0	114.95	572890000	17	2.63932	0.0153405	0.209886	6.91525	2.63754	0.0156543	0.194203	6.90764	0.194799	0.999541	0.0156829	0.507419
Dolichyl-phosphate beta-glucosyltransferase (DolP-glucosyltransferase) (EC 2.4.1.117) (Asparagine-linked glycosylation protein 5 homolog)	ALG5_MOUSE	Q9DB25	Alg5	0.21042	0.206198	0.00422223	+	+		18.1823	18.2266	18.2079	18.4307	18.4504	18.3671	18.3646	18.3774	18.4935	5	5	5	18.8	18.8	18.8	36.79	0	53.42	245050000	11	2.76268	0.0134174	0.21042	7.45803	2.06316	0.0324266	0.206198	4.80025	0.0295387	0.999541	0.00422223	0.0878126
Lysine--tRNA ligase (EC 2.7.7.-) (EC 6.1.1.6) (Lysyl-tRNA synthetase) (LysRS)	SYK_MOUSE	Q99MN1	Kars1	0.212537	0.188563	0.0239741	+	+		20.6576	20.6645	20.682	20.8676	20.8397	20.9345	20.7979	20.8686	20.9033	20	20	20	36	36	36	67.839	0	152.18	1812200000	28	2.73133	0.0137193	0.212537	7.31664	2.38916	0.0209922	0.188563	5.91858	0.223592	0.999541	0.0239741	0.572546
Thioredoxin-like protein 1 (32 kDa thioredoxin-related protein)	TXNL1_MOUSE	Q8CDN6	Txnl1	0.213577	0.267396	-0.0538197	+	+		19.9014	20.0131	20.0052	20.1926	20.2318	20.136	20.2739	20.1789	20.2691	13	13	13	57.4	57.4	57.4	32.237	0	120.59	1490400000	25	2.03017	0.0342288	0.213577	4.69704	2.31253	0.0236501	0.267396	5.63864	0.576926	0.999541	-0.0538197	-1.29537
Heat shock 70 kDa protein 14 (NST-1) (hsr.1)	HSP7E_MOUSE	Q99M31	Hspa14	0.21514	0.204587	0.0105534	+	+		17.5448	17.5233	17.5705	17.7541	17.7274	17.8026	17.7797	17.7239	17.7488	9	9	9	20	20	20	54.65	0	63.551	139590000	9	2.94117	0.0111666	0.21514	8.31057	3.19639	0.00849222	0.204587	9.68437	0.143513	0.999541	0.0105534	0.386802
V-type proton ATPase subunit H (V-ATPase subunit H) (Vacuolar proton pump subunit H)	VATH_MOUSE	Q8BVE3	Atp6v1h	0.220299	0.206263	0.0140355	+	+		20.4951	20.387	20.4744	20.6861	20.6151	20.7162	20.5885	20.665	20.7218	14	14	14	32.5	32.5	32.5	55.854	0	115.94	2357100000	26	2.10394	0.0308626	0.220299	4.93024	1.8112	0.0469973	0.206263	4.05239	0.10326	0.999541	0.0140355	0.286967
Adenylyl cyclase-associated protein 1 (CAP 1)	CAP1_MOUSE	P40124	Cap1	0.223344	0.219652	0.00369199	+	+		23.4854	23.497	23.5901	23.7467	23.702	23.7939	23.7294	23.7441	23.758	23	23	23	61.6	61.6	61.6	51.564	0	211.82	20861000000	68	2.20435	0.0269073	0.223344	5.26183	2.52249	0.0178202	0.219652	6.43331	0.0454098	0.999541	0.00369199	0.132859
Neutral cholesterol ester hydrolase 1 (NCEH) (EC 3.1.1.-) (Arylacetamide deacetylase-like 1) (Chlorpyrifos oxon-binding protein) (CPO-BP)	NCEH1_MOUSE	Q8BLF1	Nceh1	0.223661	0.252122	-0.0284615	+	+		20.6404	20.7271	20.6259	20.9362	20.8721	20.8561	20.9032	20.8374	21.0093	9	9	9	18.9	18.9	18.9	45.739	0	60.356	2532500000	17	2.30078	0.0237861	0.223661	5.59667	1.88387	0.0422028	0.252122	4.25886	0.19626	0.999541	-0.0284615	-0.510763
Transcription initiation factor IIB (EC 2.3.1.48) (General transcription factor TFIIB) (RNA polymerase II alpha initiation factor)	TF2B_MOUSE	P62915	Gtf2b	0.224808	0.219917	0.00489108	+	+		16.9424	17.0512	17.0615	17.2962	17.1896	17.2438	17.2537	17.2728	17.1884	6	6	6	22.5	22.5	22.5	34.819	0	42.168	105350000	9	1.99541	0.0360074	0.224808	4.59007	2.06083	0.0324983	0.219917	4.79292	0.0416367	0.999541	0.00489108	0.122272
Ubiquitin-conjugating enzyme E2 variant 2 (Ubc-like protein MMS2)	UB2V2_MOUSE	Q9D2M8	Ube2v2	0.225111	0.205639	0.0194721	+	+		19.3269	19.2364	19.4034	19.5173	19.5256	19.5991	19.5254	19.5136	19.5445	9	9	4	65.5	65.5	31.7	16.367	0	95.205	874330000	17	1.83022	0.0461075	0.225111	4.10572	1.85937	0.043784	0.205639	4.18844	0.285326	0.999541	0.0194721	0.707299
Glia maturation factor beta (GMF-beta)	GMFB_MOUSE	Q9CQI3	Gmfb	0.225839	0.26346	-0.0376212	+	+		18.6057	18.5895	18.5485	18.8382	18.8335	18.7495	18.8924	18.8131	18.8285	5	4	4	31	24.6	24.6	16.723	0	26.377	505500000	6	2.59906	0.0161071	0.225839	6.74577	3.05146	0.00989808	0.26346	8.88057	0.42645	0.999541	-0.0376212	-0.998408
Glutamyl-tRNA(Gln) amidotransferase subunit B, mitochondrial (Glu-AdT subunit B) (EC 6.3.5.-) (Cytochrome c oxidase assembly factor PET112 homolog)	GATB_MOUSE	Q99JT1	Gatb	0.226692	0.184938	0.0417538	+	+		14.8432	14.8361	14.7529	15.0334	15.0271	15.0518	15.0573	14.9517	14.978	3	3	3	6.8	6.8	6.8	62.118	0	20.74	39318000	3	2.78768	0.0132069	0.226692	7.5725	1.89876	0.0411449	0.184938	4.30204	0.569687	0.999541	0.0417538	1.28123
Ancient ubiquitous protein 1	AUP1_MOUSE	P70295	Aup1	0.227047	0.180127	0.0469195	+	+		17.8099	17.7927	17.8917	18.0371	18.0279	18.1106	18.0086	18.0165	18.0097	5	5	5	15.6	15.6	15.6	46.121	0	31.422	294940000	5	2.31446	0.0234125	0.227047	5.64554	2.37833	0.0212415	0.180127	5.87833	0.827461	0.999541	0.0469195	1.78521
Protein diaphanous homolog 1 (Diaphanous-related formin-1) (DRF1) (p140mDIA) (mDIA1)	DIAP1_MOUSE	O08808	Diaph1	0.227747	0.226914	0.000832876	+	+		21.0436	21.013	21.0417	21.2793	21.2782	21.2241	21.179	21.3306	21.2695	30	30	29	22.9	22.9	22.5	139.34	0	220.41	1847300000	46	3.40811	0.00688638	0.227747	10.9814	2.13445	0.0296203	0.226914	5.02921	0.00573289	0.999541	0.000832876	0.0174861
Serine/threonine-protein kinase A-Raf (EC 2.7.11.1) (Proto-oncogene A-Raf)	ARAF_MOUSE	P04627	Araf	0.229586	0.194766	0.0348193	+			16.3878	16.378	16.3649	16.6276	16.5025	16.6894	16.4713	16.6032	16.6405	6	6	5	13.7	13.7	12.1	67.581	0	40.997	75385000	7	1.84398	0.0451788	0.229586	4.14463	1.70515	0.0550011	0.194766	3.76335	0.175543	0.999541	0.0348193	0.462884
E3 ubiquitin-protein ligase Itchy (EC 2.3.2.26) (HECT-type E3 ubiquitin transferase Itchy homolog)	ITCH_MOUSE	Q8C863	Itch	0.229881	0.222506	0.00737445	+			16.4494	16.5622	16.4922	16.7502	16.7189	16.7244	16.5181	16.7899	16.8633	7	7	6	12.4	12.4	10.3	86.701	0	51.957	80721000	8	2.58996	0.016279	0.229881	6.70795	0.946228	0.191878	0.222506	2.02246	0.0233774	0.999541	0.00737445	0.069945
Aminoacyl tRNA synthase complex-interacting multifunctional protein 1 (Multisynthase complex auxiliary component p43) [Cleaved into: Endothelial monocyte-activating polypeptide 2 (EMAP-2) (Endothelial monocyte-activating polypeptide II) (EMAP-II) (Small inducible cytokine subfamily E member 1)]	AIMP1_MOUSE	P31230	Aimp1	0.230607	0.193228	0.0373789	+	+		19.9389	20.0058	19.9612	20.1801	20.1741	20.2436	20.1654	20.1661	20.1541	10	10	10	46.8	46.8	46.8	33.997	0	73.738	794430000	16	2.82967	0.0125177	0.230607	7.76828	3.18959	0.00858814	0.193228	9.64517	0.761148	0.999541	0.0373789	1.65473
Replication factor C subunit 4 (Activator 1 subunit 4)	RFC4_MOUSE	Q99J62	Rfc4	0.23088	0.204735	0.0261447	+	+		16.9528	16.9628	17.0237	17.241	17.1209	17.2701	17.225	17.1671	17.1614	6	6	6	13.5	13.5	13.5	39.866	0	36.171	93341000	8	1.98236	0.0367686	0.23088	4.55039	2.61372	0.0157633	0.204735	6.80706	0.201709	0.999541	0.0261447	0.523201
Oxidoreductase HTATIP2 (EC 1.1.1.-)	HTAI2_MOUSE	Q9Z2G9	Htatip2	0.231135	0.22204	0.00909487	+	+		18.8514	18.8318	18.9284	19.1316	19.0855	19.0879	19.0576	19.063	19.1572	7	7	7	27.7	27.7	27.7	26.87	0	47.161	475820000	9	2.65671	0.0150681	0.231135	6.98958	2.14807	0.0290618	0.22204	5.07391	0.090934	0.999541	0.00909487	0.255296
Ras-related protein Ral-A	RALA_MOUSE	P63321	Rala	0.231326	0.163277	0.0680485	+			17.703	17.6166	17.6994	17.9627	17.8107	17.9395	17.7207	17.8962	17.8919	2	2	2	10.7	10.7	10.7	23.553	0	17.094	256030000	5	1.86329	0.0437139	0.231326	4.19965	1.19335	0.126428	0.163277	2.53871	0.383277	0.999541	0.0680485	0.9112
DNA mismatch repair protein Msh2 (MutS protein homolog 2)	MSH2_MOUSE	P43247	Msh2	0.232065	0.209248	0.022817	+			15.3169	15.2966	15.3746	15.599	15.5184	15.567	15.6494	15.4573	15.5091	5	5	5	7.3	7.3	7.3	104.15	0	43.74	49473000	7	2.66276	0.0150094	0.232065	7.0156	1.55535	0.0702781	0.209248	3.37793	0.135865	0.999541	0.022817	0.368222
Cysteine desulfurase, mitochondrial (m-Nfs1) (EC 2.8.1.7)	NFS1_MOUSE	Q9Z1J3	Nfs1	0.233299	0.185674	0.0476246	+	+		16.3705	16.4211	16.4632	16.631	16.6595	16.6641	16.6147	16.5424	16.6547	6	6	6	12.2	12.2	12.2	50.569	0	41.042	138770000	8	2.90284	0.0115242	0.233299	8.1204	1.92423	0.0396777	0.185674	4.37664	0.620895	0.999541	0.0476246	1.3811
Prelamin-A/C [Cleaved into: Lamin-A/C]	LMNA_MOUSE	P48678	Lmna	0.236193	0.215039	0.0211538	+			23.5563	23.4442	23.4805	23.7325	23.691	23.766	23.6307	23.8183	23.6771	52	52	49	70.1	70.1	69.2	74.237	0	323.31	23536000000	111	2.40523	0.0204757	0.236193	5.97872	1.51991	0.0745568	0.215039	3.29035	0.128448	0.999541	0.0211538	0.350038
Dihydrolipoyllysine-residue acetyltransferase component of pyruvate dehydrogenase complex, mitochondrial (EC 2.3.1.12) (Dihydrolipoamide acetyltransferase component of pyruvate dehydrogenase complex) (Pyruvate dehydrogenase complex component E2) (PDC-E2) (PDCE2)	ODP2_MOUSE	Q8BMF4	Dlat	0.236305	0.181405	0.0548992	+	+		19.7362	19.7003	19.6982	19.9473	19.9188	19.9776	19.8727	19.8821	19.9242	9	9	9	16.8	16.8	16.8	67.941	0	62.847	1330900000	13	3.44918	0.00661357	0.236305	11.2512	3.0804	0.00962794	0.181405	9.03597	1.11116	0.999541	0.0548992	2.3629
RNA-binding protein 5 (Putative tumor suppressor LUCA15) (RNA-binding motif protein 5)	RBM5_MOUSE	Q91YE7	Rbm5	0.237052	0.158166	0.0788857	+			14.8307	14.9125	14.9807	15.195	15.081	15.1591	14.9778	15.0772	15.1434	3	3	2	4.1	4.1	3.2	92.239	0	21.925	73198000	3	1.90485	0.041072	0.237052	4.3198	1.14848	0.136565	0.158166	2.44216	0.601618	0.999541	0.0788857	1.34354
Hydroxymethylglutaryl-CoA lyase, mitochondrial (HL) (HMG-CoA lyase) (EC 4.1.3.4) (3-hydroxy-3-methylglutarate-CoA lyase)	HMGCL_MOUSE	P38060	Hmgcl	0.237246	0.277821	-0.040575	+	+		20.4018	20.4102	20.4555	20.6645	20.676	20.6387	20.6793	20.6831	20.7385	10	10	10	29.5	29.5	29.5	34.238	0	72.335	1422700000	15	3.53848	0.00628379	0.237246	11.8599	3.40257	0.00656377	0.277821	10.9454	0.854128	0.999541	-0.040575	-1.83803
SLAM family member 5 (Leukocyte differentiation antigen CD84) (Signaling lymphocytic activation molecule 5) (CD antigen CD84)	SLAF5_MOUSE	Q18PI6	Cd84	0.238549	0.214389	0.0241604	+			20.2927	20.2249	20.2841	20.5598	20.4795	20.4781	20.321	20.5781	20.5458	15	15	15	36.5	36.5	36.5	37.378	0	131.18	1450200000	24	2.64435	0.0152115	0.238549	6.93666	1.20496	0.124034	0.214389	2.56391	0.101871	0.999541	0.0241604	0.283426
Serine/arginine-rich splicing factor 6 (Pre-mRNA-splicing factor SRP55) (Splicing factor, arginine/serine-rich 6)	SRSF6_MOUSE	Q3TWW8	Srsf6	0.239044	0.197426	0.0416171	+	+		20.4478	20.3628	20.5265	20.6689	20.6321	20.7532	20.6252	20.6322	20.672	13	13	10	29.5	29.5	24.8	39.025	0	88.438	1533100000	20	1.80252	0.0482993	0.239044	4.02817	1.78884	0.0487271	0.197426	3.99027	0.464979	0.999541	0.0416171	1.07528
Serine/threonine-protein phosphatase PGAM5, mitochondrial (EC 3.1.3.16) (Phosphoglycerate mutase family member 5)	PGAM5_MOUSE	Q8BX10	Pgam5	0.240554	0.268791	-0.0282364	+	+		17.996	17.9851	18.0048	18.1826	18.2671	18.2579	18.2477	18.2722	18.2724	8	8	8	31.4	31.4	31.4	31.866	0	60.902	325180000	12	3.03596	0.010476	0.240554	8.79834	4.9446	0.00307835	0.268791	26.8961	0.431946	0.999541	-0.0282364	-1.00942
40S ribosomal protein S28	RS28_MOUSE	P62858	Rps28	0.24109	0.325118	-0.0840289	+	+		18.375	18.4562	18.3257	18.601	18.6889	18.5902	18.6586	18.6742	18.7995	4	4	4	52.2	52.2	52.2	7.8409	0	31.307	1469400000	7	2.09335	0.0314179	0.24109	4.89624	2.28657	0.0244143	0.325118	5.54628	0.703847	0.999541	-0.0840289	-1.54272
Guanine nucleotide-binding protein G(q) subunit alpha (Guanine nucleotide-binding protein alpha-q)	GNAQ_MOUSE	P21279	Gnaq	0.241131	0.196496	0.0446351	+	+		19.5983	19.6909	19.6175	19.8843	19.8524	19.8933	19.849	19.7653	19.8819	8	8	8	23.4	23.4	23.4	42.158	0	55.485	968890000	13	2.84146	0.0123363	0.241131	7.82407	1.92967	0.0395141	0.196496	4.3927	0.533457	0.999541	0.0446351	1.21033
Very long-chain specific acyl-CoA dehydrogenase, mitochondrial (EC 1.3.8.9) (MVLCAD) (VLCAD)	ACADV_MOUSE	P50544	Acadvl	0.24202	0.218645	0.0233746	+	+		19.841	19.7973	19.7613	20.0789	20.0586	19.9882	20.0478	19.9896	20.0181	17	17	17	28.4	28.4	28.4	70.875	0	156.43	796010000	23	2.59925	0.0161071	0.24202	6.74655	2.8077	0.0128832	0.218645	7.66531	0.293987	0.999541	0.0233746	0.725757
ATP-dependent RNA helicase DDX54 (EC 3.6.4.13) (DEAD box protein 54)	DDX54_MOUSE	Q8K4L0	Ddx54	0.242178	0.230392	0.0117865	+			15.3231	15.2866	15.3323	15.5742	15.5187	15.5756	15.4325	15.5598	15.6408	5	5	5	6.8	6.8	6.8	97.747	0	36.784	44877000	6	3.31003	0.00750392	0.242178	10.3615	1.68277	0.0568353	0.230392	3.70413	0.0646615	0.999541	0.0117865	0.18577
Muscleblind-like protein 1 (Triplet-expansion RNA-binding protein)	MBNL1_MOUSE	Q9JKP5	Mbnl1	0.243812	0.360862	-0.11705	+	+		20.1292	20.2922	20.202	20.4589	20.4525	20.4434	20.5244	20.5661	20.6155	10	10	5	27	27	14.7	36.975	0	61.75	1434300000	17	2.17062	0.0280744	0.243812	5.14854	2.5839	0.0163794	0.360862	6.68286	1.92611	0.999541	-0.11705	-4.38219
Peroxiredoxin-2 (EC 1.11.1.24) (Thiol-specific antioxidant protein) (TSA) (Thioredoxin peroxidase 1) (Thioredoxin-dependent peroxide reductase 1) (Thioredoxin-dependent peroxiredoxin 2)	PRDX2_MOUSE	Q61171	Prdx2	0.244916	0.200853	0.0440623	+	+		21.8144	21.7658	21.7708	22.0197	22.0504	22.0157	21.9696	22.0182	21.9658	9	9	8	36.4	36.4	31.8	21.778	0	74.68	6533700000	27	3.68501	0.00549967	0.244916	12.9273	3.0334	0.0101244	0.200853	8.78485	1.02879	0.999541	0.0440623	2.19102
28S ribosomal protein S28, mitochondrial (MRP-S28) (S28mt)	RT28_MOUSE	Q9CY16	Mrps28	0.245598	0.282248	-0.03665	+	+		14.8508	14.8662	14.7982	15.0318	15.0452	15.1749	15.209	15.1282	15.0247	2	2	2	10.2	10.2	10.2	20.52	0.00047517	12.278	40749000	2	2.09644	0.0312673	0.245598	4.90613	2.10579	0.0310836	0.282248	4.93619	0.201214	0.999541	-0.03665	-0.522075
Electron transfer flavoprotein subunit beta (Beta-ETF)	ETFB_MOUSE	Q9DCW4	Etfb	0.245862	0.225375	0.0204868	+	+		21.1085	21.0955	21.1312	21.3707	21.3651	21.3371	21.3038	21.3634	21.3441	12	12	12	54.9	54.9	54.9	27.623	0	118.69	2905700000	20	4.12426	0.00345617	0.245862	16.7121	3.41728	0.00650539	0.225375	11.0411	0.429415	0.999541	0.0204868	1.00435
Nucleoporin NUP188 homolog	NU188_MOUSE	Q6ZQH8	Nup188	0.245914	0.347854	-0.10194	+			14.0466	14.189	14.1182	14.2906	14.4292	14.3718	14.5766	14.3112	14.5096	3	3	3	3.1	3.1	3.1	196.69	0	22.891	25813000	4	1.88992	0.0419909	0.245914	4.27636	1.74884	0.0521867	0.347854	3.88071	0.498886	0.999541	-0.10194	-1.14236
Aldehyde dehydrogenase family 3 member A2 (EC 1.2.1.3) (EC 1.2.1.94) (Aldehyde dehydrogenase 3) (Fatty aldehyde dehydrogenase)	AL3A2_MOUSE	P47740	Aldh3a2	0.246047	0.224865	0.0211824	+	+		19.0061	19.0296	18.9641	19.2597	19.2834	19.1948	19.1781	19.2281	19.2682	10	10	10	19.8	19.8	19.8	53.97	0	67.193	661120000	15	2.77836	0.0132755	0.246047	7.52964	2.64798	0.0154655	0.224865	6.95219	0.222604	0.999541	0.0211824	0.570339
Receptor expression-enhancing protein 5 (GP106) (Polyposis locus protein 1 homolog) (Protein TB2 homolog)	REEP5_MOUSE	Q60870	Reep5	0.248011	0.236181	0.0118294	+	+		20.5652	20.6008	20.5482	20.7717	20.8417	20.8448	20.7479	20.8509	20.824	4	4	4	15.7	15.7	15.7	21.05	0	26.072	1857300000	6	3.01926	0.0106047	0.248011	8.71054	2.62229	0.0157051	0.236181	6.84309	0.109703	0.999541	0.0118294	0.303304
Thioredoxin-related transmembrane protein 4 (Thioredoxin domain-containing protein 13)	TMX4_MOUSE	Q8C0L0	Tmx4	0.248023	0.189922	0.0581017	+			16.6535	16.6731	16.5322	16.903	16.8668	16.8332	16.7867	16.8893	16.7525	4	4	4	16.1	16.1	16.1	37.131	0	25.832	145240000	5	2.16167	0.0284695	0.248023	5.11881	1.46266	0.0813364	0.189922	3.15157	0.563503	0.999541	0.0581017	1.26915
RNA polymerase II-associated factor 1 homolog	PAF1_MOUSE	Q8K2T8	Paf1	0.248339	0.266639	-0.0183004	+	+		17.0431	17.0575	17.0377	17.3028	17.2877	17.2927	17.2978	17.3047	17.3357	8	8	8	15.9	15.9	15.9	60.518	0	52.16	95585000	8	5.33096	0.0016211	0.248339	33.6231	4.46632	0.00307835	0.266639	20.3884	0.663804	0.999541	-0.0183004	-1.46467
Inosine-5'-monophosphate dehydrogenase 2 (IMP dehydrogenase 2) (IMPD 2) (IMPDH 2) (EC 1.1.1.205) (IMPDH-II)	IMDH2_MOUSE	P24547	Impdh2	0.248654	0.234802	0.0138524	+	+		20.1744	20.2145	20.2388	20.4677	20.4422	20.4638	20.4453	20.3736	20.5132	14	14	13	30.9	30.9	29.4	55.814	0	96.516	1221400000	21	3.58553	0.00587575	0.248654	12.1931	2.20886	0.0268838	0.234802	5.27712	0.123184	0.999541	0.0138524	0.33703
Basigin (Basic immunoglobulin superfamily) (HT7 antigen) (Membrane glycoprotein gp42) (CD antigen CD147)	BASI_MOUSE	P18572	Bsg	0.248733	0.153817	0.0949154	+	+		16.6667	16.74	16.7198	17.0029	16.8561	17.0137	16.8582	16.8263	16.9035	3	3	3	11.7	11.7	11.7	29.674	0	19.493	77304000	3	1.96368	0.0377001	0.248733	4.49403	2.09797	0.0313291	0.153817	4.91103	0.788364	0.999541	0.0949154	1.70815
Phosphatidylinositol 4-phosphate 5-kinase type-1 gamma (PIP5K1-gamma) (PtdIns(4)P-5-kinase 1 gamma) (EC 2.7.1.68) (Phosphatidylinositol 4-phosphate 5-kinase type I gamma) (PIP5KIgamma)	PI51C_MOUSE	O70161	Pip5k1c	0.25187	0.23614	0.0157299	+	+		17.1484	17.0879	17.054	17.3176	17.3463	17.382	17.2538	17.3344	17.4104	7	7	5	11.3	11.3	8	69.501	0	46.303	168560000	8	2.78545	0.0132069	0.25187	7.56219	1.95158	0.03816	0.23614	4.45778	0.117008	0.999541	0.0157299	0.321654
Retinol dehydrogenase 13 (EC 1.1.1.300)	RDH13_MOUSE	Q8CEE7	Rdh13	0.252418	0.273214	-0.0207965	+			16.6992	16.6957	16.7225	16.9329	17.0027	16.9391	16.8267	16.9661	17.1443	5	5	5	15.6	15.6	15.6	36.464	0	35.274	113780000	5	3.34746	0.00727293	0.252418	10.594	1.3813	0.0924343	0.273214	2.95982	0.0774089	0.999541	-0.0207965	-0.219865
Cold shock domain-containing protein E1	CSDE1_MOUSE	Q91W50	Csde1	0.252932	0.284235	-0.0313028	+	+		19.9504	20.0426	19.9577	20.2276	20.2453	20.2365	20.2926	20.2395	20.2711	22	22	22	30.1	30.1	30.1	88.79	0	206.65	1162300000	31	2.96291	0.0110388	0.252932	8.42021	2.98171	0.0106263	0.284235	8.51608	0.898332	0.999541	-0.0313028	-1.92613
Methylosome subunit pICln (Chloride channel, nucleotide sensitive 1A) (Chloride conductance regulatory protein ICln) (I(Cln)) (Chloride ion current inducer protein) (ClCI)	ICLN_MOUSE	Q61189	Clns1a	0.253394	0.237968	0.015426	+	+		16.7437	16.6836	16.7404	16.9326	16.9362	17.0591	16.9381	17.0197	16.9238	4	4	4	23.3	23.3	23.3	26.021	0	28.338	135320000	5	2.27722	0.0242539	0.253394	5.51332	2.58058	0.016434	0.237968	6.66918	0.108862	0.999541	0.015426	0.30118
T-complex protein 1 subunit epsilon (TCP-1-epsilon) (CCT-epsilon)	TCPE_MOUSE	P80316	Cct5	0.254293	0.293715	-0.0394224	+	+		20.6724	20.821	20.7034	20.98	20.9883	20.9914	21.0435	21.0378	20.9967	17	17	17	31.2	31.2	31.2	59.623	0	151.93	2357600000	25	2.30242	0.0237861	0.254293	5.60252	2.45568	0.0193528	0.293715	6.17084	1.22473	0.999541	-0.0394224	-2.60707
Ankyrin repeat and MYND domain-containing protein 2	ANKY2_MOUSE	Q3TPE9	Ankmy2	0.256071	0.296247	-0.0401758	+	+		15.5766	15.621	15.7209	15.8632	15.8725	15.951	15.8351	15.9687	16.0034	3	3	3	5.9	5.9	5.9	48.774	0	18.572	37705000	4	2.13395	0.0295709	0.256071	5.02757	1.94563	0.0384897	0.296247	4.44003	0.276514	0.999541	-0.0401758	-0.688417
Coiled-coil domain-containing protein 124	CC124_MOUSE	Q9D8X2	Ccdc124	0.25633	0.357354	-0.101024	+			18.9396	19.0023	18.9341	19.1009	19.2736	19.2704	19.0253	19.5546	19.3681	10	10	10	47	47	47	25.345	0	62.593	426170000	13	1.86144	0.0438034	0.25633	4.19434	1.07301	0.155831	0.357354	2.2828	0.241208	0.999541	-0.101024	-0.611624
Conserved oligomeric Golgi complex subunit 5 (COG complex subunit 5) (Component of oligomeric Golgi complex 5)	COG5_MOUSE	Q8C0L8	Cog5	0.257178	0.268149	-0.0109711	+	+		16.5286	16.587	16.5347	16.8218	16.7912	16.8088	16.8041	16.7696	16.881	5	5	5	6.9	6.9	6.9	91.39	0	35.172	123020000	8	3.62804	0.00579978	0.257178	12.5018	2.68137	0.0149063	0.268149	7.09619	0.117058	0.999541	-0.0109711	-0.321778
MICOS complex subunit Mic26 (Apolipoprotein O) (MICOS complex subunit Mic23) (Protein FAM121B)	MIC26_MOUSE	Q9DCZ4	Apoo	0.257948	0.213925	0.0440235	+			15.6571	15.6526	15.7955	15.9069	15.9486	16.0236	15.8793	15.8446	16.0231	2	2	2	15.9	15.9	15.9	18.798	0	17.083	76095000	2	1.94764	0.0384339	0.257948	4.44602	1.3861	0.0918481	0.213925	2.97096	0.274097	0.999541	0.0440235	0.683219
UMP-CMP kinase (EC 2.7.4.14) (Deoxycytidylate kinase) (CK) (dCMP kinase) (Nucleoside-diphosphate kinase) (EC 2.7.4.6) (Uridine monophosphate/cytidine monophosphate kinase) (UMP/CMP kinase) (UMP/CMPK)	KCY_MOUSE	Q9DBP5	Cmpk1	0.258005	0.267936	-0.00993156	+	+		20.3929	20.3416	20.3854	20.6009	20.5806	20.7125	20.6196	20.6168	20.6874	8	8	8	35.7	35.7	35.7	22.165	0	60.21	2931000000	20	2.37434	0.0213805	0.258005	5.86357	3.17155	0.00874187	0.267936	9.54198	0.0741091	0.999541	-0.00993156	-0.211107
Hepatoma-derived growth factor (HDGF)	HDGF_MOUSE	P51859	Hdgf	0.260204	0.305215	-0.0450109	+	+		20.6164	20.7024	20.6644	20.8717	20.9785	20.9136	20.9147	20.9136	21.0704	13	13	12	43.5	43.5	40.1	26.268	0	127.91	1568500000	24	2.54751	0.017278	0.260204	6.534	2.21193	0.0267758	0.305215	5.28757	0.301691	0.999541	-0.0450109	-0.742096
Osteoclast-stimulating factor 1 (SH3 domain protein 3)	OSTF1_MOUSE	Q62422	Ostf1	0.261768	0.294162	-0.0323938	+	+		20.8744	20.6904	20.8457	21.0118	21.0966	21.0874	21.0513	21.1319	21.1098	8	8	8	39.1	39.1	39.1	23.782	0	69.093	3993200000	12	1.84395	0.0451788	0.261768	4.14454	2.04504	0.0333111	0.294162	4.74337	0.37663	0.999541	-0.0323938	-0.897653
Serum paraoxonase/lactonase 3 (EC 3.1.1.2) (EC 3.1.1.81) (EC 3.1.8.1)	PON3_MOUSE	Q62087	Pon3	0.26438	0.225851	0.0385284	+	+		19.2493	19.1967	19.2646	19.5485	19.4125	19.5427	19.4193	19.458	19.5108	6	6	6	21.8	21.8	21.8	39.351	0	45.685	618750000	12	2.24562	0.0253344	0.26438	5.40311	2.59492	0.016111	0.225851	6.72852	0.303031	0.999541	0.0385284	0.74493
Alpha-ketoglutarate-dependent dioxygenase FTO (Fat mass and obesity-associated protein) (Protein fatso) (U6 small nuclear RNA (2'-O-methyladenosine-N(6)-)-demethylase FTO) (EC 1.14.11.-) (U6 small nuclear RNA N(6)-methyladenosine-demethylase FTO) (EC 1.14.11.-) (mRNA (2'-O-methyladenosine-N(6)-)-demethylase FTO) (m6A(m)-demethylase FTO) (EC 1.14.11.-) (mRNA N(6)-methyladenosine demethylase FTO) (…	FTO_MOUSE	Q8BGW1	Fto	0.264676	0.298602	-0.0339254	+			15.5067	15.685	15.5202	15.8008	15.8491	15.8561	15.7958	15.8481	15.9638	4	4	4	14.9	14.9	14.9	36.366	0	29.011	31986000	5	1.93831	0.0390188	0.264676	4.41828	1.76988	0.0504773	0.298602	3.93809	0.256498	0.999541	-0.0339254	-0.645115
Heterogeneous nuclear ribonucleoprotein Q (hnRNP Q) (Glycine- and tyrosine-rich RNA-binding protein) (GRY-RBP) (NS1-associated protein 1) (Synaptotagmin-binding, cytoplasmic RNA-interacting protein) (pp68)	HNRPQ_MOUSE	Q7TMK9	Syncrip	0.266884	0.280481	-0.0135975	+	+		21.6845	21.7424	21.6911	22.0285	21.9759	21.9142	22.0334	21.9837	21.9423	25	25	25	39.6	39.6	39.6	69.632	0	201.47	3462900000	50	2.67453	0.0147487	0.266884	7.06649	3.02651	0.0102174	0.280481	8.74855	0.117093	0.999541	-0.0135975	-0.321868
Phosphatidylcholine transfer protein (PC-TP) (START domain-containing protein 2) (StARD2) (StAR-related lipid transfer protein 2)	PPCT_MOUSE	P53808	Pctp	0.267572	0.305991	-0.0384191	+			18.0468	18.1485	18.2048	18.4069	18.3329	18.463	18.555	18.2575	18.5057	8	8	8	33.2	33.2	33.2	24.785	0	66.721	251430000	8	1.96091	0.0378499	0.267572	4.4857	1.38568	0.0918901	0.305991	2.96997	0.143263	0.999541	-0.0384191	-0.386197
GPI-anchor transamidase (GPI transamidase) (EC 3.-.-.-) (Phosphatidylinositol-glycan biosynthesis class K protein) (PIG-K)	GPI8_MOUSE	Q9CXY9	Pigk	0.268965	0.173175	0.0957902	+			16.7456	16.6964	16.8745	17.0375	17.0008	17.0851	16.9555	16.9169	16.9636	3	3	3	10.6	10.6	10.6	44.895	0	28.62	139630000	3	1.99987	0.0356986	0.268965	4.6037	1.46135	0.0814919	0.173175	3.14844	1.55703	0.999541	0.0957902	3.3821
Cytosolic Fe-S cluster assembly factor NUBP1 (Nucleotide-binding protein 1) (NBP 1)	NUBP1_MOUSE	Q9R060	Nubp1	0.269469	0.310061	-0.0405916	+	+		16.839	16.8591	16.7012	17.0495	17.0609	17.0973	17.0563	17.1489	17.1243	4	4	4	12.5	12.5	12.5	34.085	0	34.739	94088000	4	2.19074	0.0274294	0.269469	5.21588	2.26121	0.0252243	0.310061	5.45728	0.579869	0.999541	-0.0405916	-1.30111
SRA stem-loop-interacting RNA-binding protein, mitochondrial	SLIRP_MOUSE	Q9D8T7	Slirp	0.270355	0.28437	-0.0140158	+			17.8103	17.8629	17.8145	18.1319	18.0914	18.0755	18.2127	18.158	17.9702	4	4	4	55.4	55.4	55.4	12.605	0	32.637	258380000	5	3.46708	0.00659205	0.270355	11.3708	1.70938	0.0547889	0.28437	3.77462	0.0647773	0.999541	-0.0140158	-0.186083
60S ribosomal protein L28	RL28_MOUSE	P41105	Rpl28	0.270463	0.24663	0.023833	+			21.205	21.1302	21.2689	21.4998	21.4184	21.4973	21.4145	21.3752	21.5544	9	9	9	46.7	46.7	46.7	15.733	0	102.03	3799200000	20	2.30574	0.0237186	0.270463	5.61436	1.66258	0.0585841	0.24663	3.65121	0.146251	0.999541	0.023833	0.393413
Cytochrome b-c1 complex subunit 2, mitochondrial (Complex III subunit 2) (Core protein II) (Ubiquinol-cytochrome-c reductase complex core protein 2)	QCR2_MOUSE	Q9DB77	Uqcrc2	0.270867	0.220819	0.0500476	+	+		20.7018	20.5644	20.6051	20.8976	20.8589	20.9275	20.8382	20.8507	20.8449	16	16	16	37.7	37.7	37.7	48.234	0	124.15	2578600000	28	2.40389	0.0205	0.270867	5.97368	2.24385	0.0256947	0.220819	5.39698	1.16516	0.999541	0.0500476	2.47788
60S ribosomal protein L19	RL19_MOUSE	P84099	Rpl19	0.271889	0.216667	0.0552228	+	+		20.0242	20.0824	19.9754	20.2872	20.2294	20.3811	20.2221	20.2864	20.2235	7	7	7	26.5	26.5	26.5	23.466	0	62.685	2225000000	11	2.13757	0.0293803	0.271889	5.03943	2.3509	0.0221532	0.216667	5.77741	0.490847	0.999541	0.0552228	1.1265
CDP-diacylglycerol--glycerol-3-phosphate 3-phosphatidyltransferase, mitochondrial (EC 2.7.8.5) (Phosphatidylglycerophosphate synthase 1) (PGP synthase 1) (Silencer-associated factor)	PGPS1_MOUSE	Q8BHF7	Pgs1	0.272573	0.186734	0.0858396	+			16.0862	16.0213	15.9186	16.2447	16.2235	16.3757	16.2769	16.2532	16.0562	4	4	4	9.8	9.8	9.8	62.488	0	29.127	93258000	6	1.792	0.0491317	0.272573	3.99898	1.02787	0.167629	0.186734	2.18912	0.434476	0.999541	0.0858396	1.01449
[F-actin]-monooxygenase MICAL1 (EC 1.14.13.225) (Molecule interacting with CasL protein 1) (MICAL-1) (mMical1) (NEDD9-interacting protein with calponin homology and LIM domains)	MICA1_MOUSE	Q8VDP3	Mical1	0.27331	0.302811	-0.029501	+	+		20.2141	20.3069	20.3403	20.5955	20.5742	20.5115	20.5246	20.6978	20.5474	21	21	21	21.7	21.7	21.7	108.69	0	163.2	1390700000	30	2.41558	0.020067	0.27331	6.01771	1.99101	0.035955	0.302811	4.57666	0.188351	0.999541	-0.029501	-0.492598
Pyruvate dehydrogenase E1 component subunit beta, mitochondrial (PDHE1-B) (EC 1.2.4.1)	ODPB_MOUSE	Q9D051	Pdhb	0.273732	0.253463	0.0202688	+			19.6209	19.6588	19.7167	19.9477	19.9012	19.9686	19.8067	19.9325	20.0176	8	8	8	23.4	23.4	23.4	38.937	0	62.258	955290000	14	2.87713	0.0116356	0.273732	7.9951	1.70652	0.0549352	0.253463	3.767	0.114229	0.999541	0.0202688	0.314696
Leucine-rich repeat-containing protein 40	LRC40_MOUSE	Q9CRC8	Lrrc40	0.274252	0.283074	-0.00882212	+	+		17.0481	17.1014	17.019	17.3698	17.3481	17.2733	17.4451	17.3482	17.2244	7	7	7	12.6	12.6	12.6	68.075	0	44.095	85489000	8	2.71333	0.0140954	0.274252	7.23653	1.84497	0.0447964	0.283074	4.14743	0.0428315	0.999541	-0.00882212	-0.125633
Cytochrome b-c1 complex subunit 1, mitochondrial (Complex III subunit 1) (Core protein I) (Ubiquinol-cytochrome-c reductase complex core protein 1)	QCR1_MOUSE	Q9CZ13	Uqcrc1	0.276649	0.245641	0.0310078	+	+		20.47	20.5277	20.4473	20.735	20.7547	20.7852	20.7377	20.7477	20.6966	12	12	12	29.8	29.8	29.8	52.851	0	87.113	2090600000	21	3.22841	0.00815766	0.276649	9.87086	2.99672	0.0105536	0.245641	8.59335	0.656589	0.999541	0.0310078	1.45062
Trifunctional enzyme subunit alpha, mitochondrial (Monolysocardiolipin acyltransferase) (EC 2.3.1.-) (TP-alpha) [Includes: Long-chain enoyl-CoA hydratase (EC 4.2.1.17);Long chain 3-hydroxyacyl-CoA dehydrogenase (EC 1.1.1.211)]	ECHA_MOUSE	Q8BMS1	Hadha	0.277097	0.261065	0.0160319	+	+		21.6079	21.5359	21.5817	21.8923	21.8222	21.8422	21.7674	21.8614	21.8799	22	22	22	30.8	30.8	30.8	82.669	0	198.59	5530600000	42	3.13922	0.00917546	0.277097	9.35958	2.51801	0.0179058	0.261065	6.41541	0.14681	0.999541	0.0160319	0.394761
GPI transamidase component PIG-S (Phosphatidylinositol-glycan biosynthesis class S protein)	PIGS_MOUSE	Q6PD26	Pigs	0.277525	0.168809	0.108716	+			16.9972	17.0573	17.0958	17.2783	17.2843	17.4203	17.1863	17.1823	17.2881	6	6	6	14.1	14.1	14.1	61.71	0	38.555	130320000	6	2.15277	0.028682	0.277525	5.08939	1.70106	0.0552683	0.168809	3.7525	0.874576	0.999541	0.108716	1.87869
SWI/SNF-related matrix-associated actin-dependent regulator of chromatin subfamily E member 1 (BRG1-associated factor 57) (BAF57)	SMCE1_MOUSE	O54941	Smarce1	0.277757	0.325879	-0.0481224	+	+		16.0621	16.1021	16.0904	16.2862	16.3535	16.4481	16.4956	16.3557	16.3808	4	4	4	8.8	8.8	8.8	46.638	0	27.545	84274000	4	2.33922	0.0226388	0.277757	5.73486	2.72731	0.0139432	0.325879	7.29869	0.308054	0.999541	-0.0481224	-0.755535
60S ribosomal protein L13 (A52)	RL13_MOUSE	P47963	Rpl13	0.277805	0.264985	0.0128193	+	+		21.7236	21.751	21.7086	22.0372	21.9329	22.0466	21.9221	22.0306	22.0255	12	12	12	46.4	46.4	46.4	24.305	0	84.305	6949700000	35	2.70893	0.0141653	0.277805	7.21707	2.67639	0.0150132	0.264985	7.07458	0.0898826	0.999541	0.0128193	0.252568
Activating signal cointegrator 1 complex subunit 1 (ASC-1 complex subunit p50) (Trip4 complex subunit p50)	ASCC1_MOUSE	Q9D8Z1	Ascc1	0.278479	0.216169	0.0623105	+			16.0143	16.0254	16.1498	16.2341	16.4121	16.3787	16.192	16.3182	16.3279	3	3	3	8.1	8.1	8.1	41.279	0	19.361	55412000	3	1.78862	0.0493395	0.278479	3.98965	1.60628	0.064323	0.216169	3.50614	0.372987	0.999541	0.0623105	0.890213
Poly(A) RNA polymerase, mitochondrial (PAP) (EC 2.7.7.19) (PAP-associated domain-containing protein 1) (Polynucleotide adenylyltransferase)	PAPD1_MOUSE	Q9D0D3	Mtpap	0.278981	0.293513	-0.0145321	+	+		16.0715	15.9938	16.119	16.2911	16.3288	16.4013	16.2534	16.3549	16.4565	5	5	5	12.8	12.8	12.8	65.229	0	45.8	86460000	6	2.33672	0.0226426	0.278981	5.7258	1.88143	0.0423365	0.293513	4.25179	0.0763738	0.999541	-0.0145321	-0.217123
Eukaryotic translation initiation factor 4 gamma 2 (eIF-4-gamma 2) (eIF-4G 2) (eIF4G 2) (Novel APOBEC-1 target 1) (Translation repressor NAT1) (p97)	IF4G2_MOUSE	Q62448	Eif4g2	0.279024	0.24166	0.0373643	+	+		19.1796	19.1617	19.1471	19.4579	19.3423	19.5253	19.3452	19.4155	19.4527	16	16	16	19.8	19.8	19.8	97.893	0	129.93	686570000	23	2.16889	0.0281588	0.279024	5.14281	2.73862	0.0137756	0.24166	7.34927	0.236977	0.999541	0.0373643	0.602286
Glucosidase 2 subunit beta (80K-H protein) (Glucosidase II subunit beta) (Protein kinase C substrate 60.1 kDa protein heavy chain) (PKCSH)	GLU2B_MOUSE	O08795	Prkcsh	0.281835	0.255381	0.0264537	+	+		19.986	20.0636	20.072	20.3268	20.28	20.3603	20.2322	20.3023	20.3532	11	11	11	16.3	16.3	16.3	58.792	0	81.769	1952200000	19	2.84606	0.0122656	0.281835	7.84595	2.34071	0.0225484	0.255381	5.74027	0.248879	0.999541	0.0264537	0.628474
MYG1 exonuclease (EC 3.1.-.-) (Protein Gamm1)	MYG1_MOUSE	Q9JK81	Myg1	0.282298	0.325551	-0.0432523	+	+		18.2292	18.3045	18.3961	18.5782	18.5684	18.63	18.576	18.6413	18.6891	11	11	11	33.2	33.2	33.2	42.722	0	84.96	405890000	14	2.25607	0.0249511	0.282298	5.43937	2.29637	0.0240645	0.325551	5.58099	0.497877	0.999541	-0.0432523	-1.14037
NADH dehydrogenase [ubiquinone] 1 beta subcomplex subunit 9 (Complex I-B22) (CI-B22) (NADH-ubiquinone oxidoreductase B22 subunit)	NDUB9_MOUSE	Q9CQJ8	Ndufb9	0.282432	0.277027	0.00540479	+	+		16.2606	16.3894	16.2278	16.5495	16.5793	16.5963	16.5817	16.6173	16.51	4	4	4	28.5	28.5	28.5	21.984	0	35.624	87151000	7	2.27916	0.0242361	0.282432	5.52014	2.04184	0.0334422	0.277027	4.73336	0.0541848	0.999541	0.00540479	0.157198
Ribosome biogenesis regulatory protein homolog	RRS1_MOUSE	Q9CYH6	Rrs1	0.282837	0.241423	0.0414136	+			16.5288	16.5682	16.4301	16.7694	16.7738	16.8323	16.8419	16.8157	16.5937	6	6	6	15.6	15.6	15.6	41.551	0	38.122	125570000	6	2.457	0.0189158	0.282837	6.17596	1.27527	0.109993	0.241423	2.71874	0.19564	0.999541	0.0414136	0.509345
ATP synthase subunit epsilon, mitochondrial (ATPase subunit epsilon) (ATP synthase F1 subunit epsilon)	ATP5E_MOUSE	P56382	Atp5f1e	0.284836	0.335015	-0.0501792	+	+		19.3086	19.2728	19.3743	19.6587	19.5793	19.5722	19.5808	19.6491	19.731	3	3	3	42.3	42.3	42.3	5.8378	0	17.865	1652100000	6	2.6611	0.0150272	0.284836	7.00846	2.50536	0.0180726	0.335015	6.36513	0.414197	0.999541	-0.0501792	-0.973785
TATA element modulatory factor (TMF) (Androgen receptor coactivator 160 kDa protein) (Androgen receptor-associated protein of 160 kDa)	TMF1_MOUSE	B9EKI3	Tmf1	0.285424	0.194208	0.0912164	+			16.3246	16.3966	16.4053	16.7494	16.6028	16.6306	16.502	16.6666	16.5405	7	7	7	6.8	6.8	6.8	121.8	0	44.435	52865000	8	2.27867	0.0242361	0.285424	5.51844	1.5933	0.0657553	0.194208	3.4732	0.610422	0.999541	0.0912164	1.36069
Guanine nucleotide-binding protein G(s) subunit alpha isoforms short (Adenylate cyclase-stimulating G alpha protein)	GNAS2_MOUSE	P63094	Gnas	0.285901	0.289863	-0.00396156	+	+		19.785	19.7864	19.68	20.0073	20.06	20.0417	19.9996	20.0666	20.0547	12	11	1	31.7	28.9	5.1	45.663	0	78.83	1151600000	13	2.75585	0.0135514	0.285901	7.427	2.68127	0.0149063	0.289863	7.09578	0.0528711	0.999541	-0.00396156	-0.153579
Probable ATP-dependent RNA helicase DDX47 (EC 3.6.4.13) (DEAD box protein 47)	DDX47_MOUSE	Q9CWX9	Ddx47	0.290072	0.222987	0.0670853	+	+		15.7601	15.7471	15.7978	16.036	15.9831	16.1561	15.9501	15.9313	16.0925	2	2	2	4.6	4.6	4.6	50.638	0.00047824	12.365	43812000	2	2.25397	0.0250461	0.290072	5.43205	1.86281	0.043562	0.222987	4.19827	0.392204	0.999541	0.0670853	0.929341
Selenocysteine insertion sequence-binding protein 2-like (SECIS-binding protein 2-like)	SBP2L_MOUSE	Q6A098	Secisbp2l	0.29049	0.2482	0.0422894	+			13.6525	13.4969	13.5673	13.8539	13.8112	13.9232	13.7613	14.0176	13.6825	2	2	2	2	2	2	119.64	0.00049128	13.237	11947000	2	2.19382	0.0273036	0.29049	5.22627	1.05342	0.160659	0.2482	2.242	0.148106	0.999541	0.0422894	0.39788
Leupaxin	LPXN_MOUSE	Q99N69	Lpxn	0.290574	0.356704	-0.0661303	+	+		20.3337	20.493	20.3569	20.6462	20.6195	20.7896	20.618	20.8438	20.7919	11	11	11	32.4	32.4	32.4	43.478	0	81.137	1846300000	19	1.79506	0.0488905	0.290574	4.00747	1.87226	0.0429171	0.356704	4.22537	0.31316	0.999541	-0.0661303	-0.766285
Sorting nexin-29	SNX29_MOUSE	Q9D3S3	Snx29	0.291355	0.306557	-0.0152022	+	+		19.0529	18.9434	19.0357	19.3885	19.258	19.2595	19.3078	19.3377	19.3062	2	2	2	1.8	1.8	1.8	91.386	0.00092635	11.566	402860000	3	2.21433	0.0264932	0.291355	5.29573	3.00457	0.0105068	0.306557	8.63399	0.125215	0.999541	-0.0152022	-0.342058
Biorientation of chromosomes in cell division protein 1-like 1	BD1L1_MOUSE	E9Q6J5	Bod1l	0.292401	0.267528	0.0248737	+	+		14.8143	14.9397	14.8172	15.1048	15.0961	15.2476	15.1704	15.1014	15.1021	4	4	4	1.7	1.7	1.7	322.3	0	28.213	22917000	5	1.98358	0.0366962	0.292401	4.55408	2.31893	0.0233841	0.267528	5.66157	0.173821	0.999541	0.0248737	0.458861
Coiled-coil-helix-coiled-coil-helix domain-containing protein 2	CHCH2_MOUSE	Q9D1L0	Chchd2	0.293669	0.191329	0.10234	+	+		16.6059	16.6895	16.5517	16.8574	16.8922	16.9784	16.7938	16.8011	16.8261	4	4	4	30.7	30.7	30.7	15.661	0	36.25	155830000	7	2.26	0.0247964	0.293669	5.45305	2.01052	0.0349137	0.191329	4.63634	1.28739	0.999541	0.10234	2.74583
Peroxisomal membrane protein PEX14 (PTS1 receptor-docking protein) (Peroxin-14) (Peroxisomal membrane anchor protein PEX14)	PEX14_MOUSE	Q9R0A0	Pex14	0.293885	0.26834	0.0255445	+	+		17.5298	17.5599	17.5406	17.7835	17.7678	17.9606	17.7695	17.819	17.8468	7	7	7	22.1	22.1	22.1	41.207	0	66.09	230050000	8	2.03332	0.0341517	0.293885	4.70682	3.42075	0.00650539	0.26834	11.0638	0.144055	0.999541	0.0255445	0.388113
Catalase (EC 1.11.1.6)	CATA_MOUSE	P24270	Cat	0.294167	0.303142	-0.00897471	+			23.0534	23.0855	23.0361	23.3824	23.4155	23.2596	23.5793	23.2565	23.2487	31	31	31	59.4	59.4	59.4	59.795	0	254.83	18284000000	82	2.3928	0.0208921	0.294167	5.93217	1.29333	0.106964	0.303142	2.75914	0.025302	0.999541	-0.00897471	-0.0755503
CAP-Gly domain-containing linker protein 1 (Cytoplasmic linker protein 170) (CLIP-170) (Restin)	CLIP1_MOUSE	Q922J3	Clip1	0.294308	0.233544	0.0607643	+			20.2442	20.28	20.3369	20.6079	20.4817	20.6544	20.3789	20.5818	20.6011	41	41	36	31.8	31.8	28	155.81	0	323.31	2712300000	52	2.14227	0.029119	0.294308	5.05483	1.42932	0.0859778	0.233544	3.07223	0.27814	0.999541	0.0607643	0.691908
Alpha-actinin-4 (Non-muscle alpha-actinin 4)	ACTN4_MOUSE	P57780	Actn4	0.295392	0.309418	-0.0140254	+	+		22.8889	22.8773	22.8466	23.1821	23.2365	23.0803	23.1774	23.2122	23.1513	49	49	33	56.1	56.1	39.9	104.98	0	323.31	13168000000	119	2.46892	0.0186659	0.295392	6.22214	3.85385	0.00424891	0.309418	14.2718	0.102872	0.999541	-0.0140254	-0.285981
V-type proton ATPase catalytic subunit A (V-ATPase subunit A) (EC 7.1.2.2) (V-ATPase 69 kDa subunit) (Vacuolar proton pump subunit alpha)	VATA_MOUSE	P50516	Atp6v1a	0.295931	0.301912	-0.00598081	+	+		22.5215	22.5345	22.3433	22.7631	22.7994	22.7246	22.7781	22.7914	22.7355	33	33	33	51.4	51.4	51.4	68.325	0	288.98	15077000000	84	1.97525	0.0371114	0.295931	4.52888	2.03828	0.033516	0.301912	4.72224	0.0768246	0.999541	-0.00598081	-0.218318
Histidine--tRNA ligase, mitochondrial (EC 6.1.1.21) (Histidine--tRNA ligase-like) (Histidyl-tRNA synthetase) (HisRS)	SYHM_MOUSE	Q99KK9	Hars2	0.296022	0.268703	0.027319	+	+		16.7675	16.7276	16.866	17.0686	17.0313	17.1491	16.9652	17.0603	17.1417	6	4	4	12.7	8.9	8.9	56.985	0	30.812	91717000	5	2.27253	0.0243782	0.296022	5.49687	1.82865	0.0457564	0.268703	4.10132	0.166941	0.999541	0.027319	0.44271
Toll-interacting protein	TOLIP_MOUSE	Q9QZ06	Tollip	0.29722	0.340001	-0.0427812	+	+		17.1188	16.9968	17.1459	17.3645	17.3313	17.4573	17.3377	17.4386	17.5052	4	4	4	20.4	20.4	20.4	30.345	0	26.937	207170000	6	2.12755	0.0298413	0.29722	5.00669	2.15068	0.0289431	0.340001	5.0825	0.279495	0.999541	-0.0427812	-0.694816
DnaJ homolog subfamily C member 7 (Cytoplasmic CAR retention protein) (CCRP) (MDj11) (Tetratricopeptide repeat protein 2) (TPR repeat protein 2)	DNJC7_MOUSE	Q9QYI3	Dnajc7	0.297944	0.278714	0.0192305	+	+		19.5058	19.6199	19.4891	19.8256	19.8336	19.8493	19.8222	19.7921	19.8365	18	18	18	33	33	33	56.475	0	132.5	746780000	23	2.69304	0.0144113	0.297944	7.14718	2.52955	0.0176681	0.278714	6.46156	0.577544	0.999541	0.0192305	1.29657
U3 small nucleolar RNA-associated protein 4 homolog (Cirhin) (Testis-expressed gene 292 protein)	UTP4_MOUSE	Q8R2N2	Utp4	0.299246	0.345024	-0.0457789	+	+		13.8829	13.9259	13.8184	14.0736	14.1551	14.2962	14.1209	14.2457	14.2957	2	2	2	2.8	2.8	2.8	76.908	0.00049044	13.178	17680000	2	1.84486	0.0451788	0.299246	4.14712	2.32641	0.0231162	0.345024	5.68852	0.213492	0.999541	-0.0457789	-0.549887
Serine beta-lactamase-like protein LACTB, mitochondrial (EC 3.4.-.-)	LACTB_MOUSE	Q9EP89	Lactb	0.299704	0.263884	0.03582	+			19.1423	19.1383	19.0442	19.4112	19.4367	19.3759	19.4107	19.456	19.2497	13	13	13	21.8	21.8	21.8	60.705	0	92.567	544590000	16	2.91765	0.0113751	0.299704	8.19341	1.70116	0.0552683	0.263884	3.75276	0.213955	0.999541	0.03582	0.550929
Serine/arginine-rich splicing factor 7 (Splicing factor, arginine/serine-rich 7)	SRSF7_MOUSE	Q8BL97	Srsf7	0.300189	0.362352	-0.0621637	+	+		18.9604	19.1275	18.9117	19.2514	19.3407	19.3081	19.3455	19.3423	19.3989	9	8	8	51	51	51	17.89	0	54.56	1371100000	10	1.88636	0.0422087	0.300189	4.26603	2.22682	0.0262207	0.362352	5.3384	0.909697	0.999541	-0.0621637	-1.9489
Arginine and glutamate-rich protein 1	ARGL1_MOUSE	Q3UL36	Arglu1	0.300854	0.278166	0.0226879	+	+		17.9802	17.9701	18.0177	18.2949	18.2844	18.2913	18.2892	18.2319	18.2815	6	6	6	17	17	17	32.887	0	34.76	351000000	7	4.46238	0.00263527	0.300854	20.3419	3.56749	0.00560523	0.278166	12.0643	0.551523	0.999541	0.0226879	1.24572
Delta(3,5)-Delta(2,4)-dienoyl-CoA isomerase, mitochondrial (EC 5.3.3.-)	ECH1_MOUSE	O35459	Ech1	0.301191	0.352448	-0.0512568	+	+		17.3485	17.3504	17.2394	17.577	17.6759	17.589	17.6906	17.6461	17.659	7	7	7	23.2	23.2	23.2	36.118	0	44.358	238120000	7	2.47845	0.0185198	0.301191	6.25925	3.08098	0.00962794	0.352448	9.03912	0.68955	0.999541	-0.0512568	-1.51484
Nucleolar RNA helicase 2 (EC 3.6.4.13) (DEAD box protein 21) (Gu-alpha) (Nucleolar RNA helicase Gu) (Nucleolar RNA helicase II) (RH II/Gu)	DDX21_MOUSE	Q9JIK5	Ddx21	0.301493	0.285002	0.0164909	+	+		19.9354	20.0017	20.0207	20.3029	20.2	20.3594	20.1817	20.2459	20.3852	26	26	26	37.5	37.5	37.5	93.55	0	187.11	1096000000	34	2.31552	0.0233816	0.301493	5.64936	1.91817	0.0399567	0.285002	4.3588	0.0762675	0.999541	0.0164909	0.216841
40S ribosomal protein S17	RS17_MOUSE	P63276	Rps17	0.301927	0.260206	0.0417207	+	+		20.4244	20.2772	20.4022	20.7008	20.581	20.7278	20.6003	20.656	20.6281	6	6	6	40	40	40	15.524	0	42.049	1774200000	13	2.02943	0.0342351	0.301927	4.69473	2.23239	0.0260212	0.260206	5.35749	0.363593	0.999541	0.0417207	0.870978
Serine/threonine-protein kinase MARK2 (EC 2.7.11.1) (EC 2.7.11.26) (ELKL motif kinase 1) (EMK-1) (MAP/microtubule affinity-regulating kinase 2) (PAR1 homolog) (PAR1 homolog b) (Par-1b) (mPar-1b)	MARK2_MOUSE	Q05512	Mark2	0.301994	0.24265	0.059344	+			16.7682	16.6931	16.7692	17.1521	16.9091	17.0753	16.9152	17.1209	16.9223	7	7	5	11.9	11.9	9.6	80.823	0	50.237	114610000	8	1.78265	0.0498816	0.301994	3.97316	1.55299	0.0704657	0.24265	3.37207	0.237265	0.999541	0.059344	0.602924
DNA mismatch repair protein Msh6 (G/T mismatch-binding protein) (GTBP) (GTMBP) (MutS protein homolog 6) (MutS-alpha 160 kDa subunit) (p160)	MSH6_MOUSE	P54276	Msh6	0.302322	0.254665	0.0476576	+	+		16.4502	16.3966	16.4334	16.8135	16.6559	16.7179	16.7081	16.6976	16.6386	8	8	8	7.2	7.2	7.2	151.08	0	67.727	88410000	8	2.47239	0.0186297	0.302322	6.23564	3.16535	0.00875598	0.254665	9.50675	0.397675	0.999541	0.0476576	0.940427
RNA cytosine C(5)-methyltransferase NSUN2 (EC 2.1.1.-) (Myc-induced SUN domain-containing protein) (Misu) (NOL1/NOP2/Sun domain family member 2) (mRNA cytosine C(5)-methyltransferase) (EC 2.1.1.-) (tRNA cytosine C(5)-methyltransferase) (EC 2.1.1.-) (EC 2.1.1.203)	NSUN2_MOUSE	Q1HFZ0	Nsun2	0.303285	0.358083	-0.0547981	+	+		18.6886	18.8582	18.6517	19.0212	19.0825	19.0047	19.1428	19.0151	19.1148	15	15	15	24.4	24.4	24.4	85.451	0	118.15	497700000	17	1.95542	0.0380851	0.303285	4.46925	2.06578	0.0324266	0.358083	4.80853	0.531678	0.999541	-0.0547981	-1.20684
Ubiquitin-associated domain-containing protein 2 (UBA domain-containing protein 2) (Phosphoglycerate dehydrogenase-like protein 1)	UBAC2_MOUSE	Q8R1K1	Ubac2	0.30539	0.164511	0.140879	+			14.538	14.5259	14.5422	14.8387	14.7357	14.9479	14.6498	14.8736	14.5763	3	3	3	11.3	11.3	11.3	39.056	0	24.011	26406000	2	2.11587	0.0304267	0.30539	4.96876	0.853827	0.224474	0.164511	1.83743	0.57923	0.999541	0.140879	1.29987
Fructose-bisphosphate aldolase A (EC 4.1.2.13) (Aldolase 1) (Muscle-type aldolase)	ALDOA_MOUSE	P05064	Aldoa	0.305908	0.327633	-0.0217247	+	+		24.5317	24.5699	24.4884	24.8042	24.8646	24.8389	24.8597	24.8333	24.8799	30	30	23	79.1	79.1	65.4	39.355	0	323.31	54519000000	135	3.32123	0.00744419	0.305908	10.4305	3.5691	0.00560523	0.327633	12.0757	0.418961	0.999541	-0.0217247	-0.98337
Mth938 domain-containing protein (LI2)	AAMDC_MOUSE	Q8R0P4	Aamdc	0.30592	0.237029	0.0688903	+	+		13.8589	13.7077	13.7215	14.1174	14.0687	14.0198	14.04	13.977	13.9821	2	2	2	22.2	22.2	22.2	9.9302	0.00047574	12.285	8343200	2	2.2659	0.0245738	0.30592	5.47363	1.9756	0.0368289	0.237029	4.52994	0.928463	0.999541	0.0688903	1.98661
Cytoplasmic protein NCK1 (NCK adaptor protein 1) (Nck-1)	NCK1_MOUSE	Q99M51	Nck1	0.306187	0.276724	0.0294635	+	+		16.9988	17.0771	17.0065	17.2509	17.3488	17.4012	17.2964	17.3582	17.2579	10	10	9	32.6	32.6	30.2	42.89	0	75.294	164790000	11	2.42391	0.0198555	0.306187	6.04925	2.70596	0.0144448	0.276724	7.20397	0.216825	0.999541	0.0294635	0.557386
60S ribosomal protein L27a (L29)	RL27A_MOUSE	P14115	Rpl27a	0.306406	0.269959	0.0364469	+	+		20.9755	20.9819	20.9029	21.2727	21.1701	21.3367	21.2231	21.2669	21.1802	8	8	8	41.9	41.9	41.9	16.605	0	68.981	4492900000	20	2.30142	0.0237861	0.306406	5.59894	2.78873	0.01309	0.269959	7.57732	0.266905	0.999541	0.0364469	0.667703
Thimet oligopeptidase (EC 3.4.24.15)	THOP1_MOUSE	Q8C1A5	Thop1	0.308378	0.30247	0.00590769	+	+		18.7612	18.6783	18.7686	19.0603	18.9996	19.0735	19.0003	19.0135	19.1018	12	12	12	19.7	19.7	19.7	78.025	0	84.168	480550000	13	2.95439	0.0110631	0.308378	8.37706	2.6659	0.0152099	0.30247	7.02915	0.0519201	0.999541	0.00590769	0.150953
Voltage-dependent anion-selective channel protein 2 (VDAC-2) (mVDAC2) (Outer mitochondrial membrane protein porin 2) (Voltage-dependent anion-selective channel protein 6) (VDAC-6) (mVDAC6)	VDAC2_MOUSE	Q60930	Vdac2	0.309482	0.253802	0.05568	+	+		21.8715	21.889	21.851	22.1719	22.2206	22.1475	22.1469	22.0786	22.1475	15	15	15	55.9	55.9	55.9	31.732	0	232.45	7517100000	45	3.6712	0.00552913	0.309482	12.8229	3.25125	0.00796444	0.253802	10.0059	0.821943	0.999541	0.05568	1.77431
C5a anaphylatoxin chemotactic receptor 1 (C5a anaphylatoxin chemotactic receptor) (C5a-R) (C5aR) (CD antigen CD88)	C5AR1_MOUSE	P30993	C5ar1	0.310588	0.345788	-0.0352001	+	+		19.2386	19.2004	19.2542	19.549	19.5111	19.5649	19.4523	19.5752	19.7031	3	3	3	6.6	6.6	6.6	39.023	0	24.695	1036700000	10	3.78904	0.00502562	0.310588	13.7405	2.01934	0.0344411	0.345788	4.66353	0.180631	0.999541	-0.0352001	-0.474734
Clathrin light chain B (Lcb)	CLCB_MOUSE	Q6IRU5	Cltb	0.310695	0.253742	0.0569534	+			19.5198	19.5996	19.568	19.8842	19.785	19.9504	19.6837	19.9467	19.8182	9	9	9	29.4	29.4	29.4	23.174	0	54.738	990830000	15	2.36295	0.0218003	0.310695	5.82156	1.48114	0.0791269	0.253742	3.196	0.251323	0.999541	0.0569534	0.633823
Target of Myb protein 1	TOM1_MOUSE	O88746	Tom1	0.311143	0.2954	0.0157426	+	+		17.0945	17.1929	17.0863	17.4011	17.395	17.511	17.3266	17.5354	17.3978	5	5	5	10.4	10.4	10.4	54.325	0	44.608	365010000	12	2.44028	0.0193343	0.311143	6.11166	1.86639	0.0434182	0.2954	4.20853	0.077033	0.999541	0.0157426	0.21887
Protein kinase C eta type (EC 2.7.11.13) (PKC-L) (nPKC-eta)	KPCL_MOUSE	P23298	Prkch	0.311526	0.227287	0.0842387	+			15.8175	15.9734	15.8626	16.2784	16.2097	16.1	16.1954	16.0373	16.1027	3	3	3	4.2	4.2	4.2	77.918	0	19.258	55372000	4	1.95751	0.0379627	0.311526	4.47552	1.59893	0.0651056	0.227287	3.48745	0.536218	0.999541	0.0842387	1.21574
Aspartyl/asparaginyl beta-hydroxylase (EC 1.14.11.16) (Aspartate beta-hydroxylase) (ASP beta-hydroxylase) (Peptide-aspartate beta-dioxygenase)	ASPH_MOUSE	Q8BSY0	Asph	0.311844	0.354877	-0.0430336	+	+		20.5436	20.6307	20.418	20.7887	20.8965	20.8425	20.8163	20.874	20.9665	27	27	27	37.2	37.2	37.2	83.041	0	254.3	2018000000	37	1.96927	0.037384	0.311844	4.51082	2.02786	0.0340803	0.354877	4.68988	0.330051	0.999541	-0.0430336	-0.801639
Regulator of microtubule dynamics protein 3 (RMD-3) (mRMD-3) (Protein FAM82A2) (Protein FAM82C)	RMD3_MOUSE	Q3UJU9	Rmdn3	0.311869	0.300354	0.0115147	+			16.6839	16.552	16.7746	17.0051	16.9788	16.9623	16.8381	16.9539	17.1196	6	6	6	18.7	18.7	18.7	52.028	0	45.735	96045000	7	2.04292	0.0337957	0.311869	4.73673	1.34813	0.0975402	0.300354	2.88337	0.0477436	0.999541	0.0115147	0.13937
Pterin-4-alpha-carbinolamine dehydratase 2 (PHS 2) (EC 4.2.1.96) (4-alpha-hydroxy-tetrahydropterin dehydratase 2) (DcoH-like protein DCoHm) (Dimerization cofactor of hepatocyte nuclear factor 1 from muscle) (HNF-1-alpha dimerization cofactor)	PHS2_MOUSE	Q9CZL5	Pcbd2	0.311963	0.235267	0.0766964	+			16.7993	16.703	16.8792	17.0401	17.1009	17.1763	16.8053	17.0631	17.2189	2	2	2	12.5	12.5	12.5	14.83	0.00070307	11.927	225630000	2	2.07703	0.0321106	0.311963	4.84417	0.833523	0.232862	0.235267	1.7972	0.238013	0.999541	0.0766964	0.604575
Phosphoserine aminotransferase (PSAT) (EC 2.6.1.52) (Endometrial progesterone-induced protein) (EPIP) (Phosphohydroxythreonine aminotransferase)	SERC_MOUSE	Q99K85	Psat1	0.315867	0.309799	0.00606855	+			20.0283	20.0774	19.9365	20.3426	20.2793	20.3679	20.2207	20.2919	20.459	12	12	12	33.8	33.8	33.8	40.472	0	83.592	791660000	17	2.52585	0.0177681	0.315867	6.44673	1.71409	0.0544482	0.309799	3.78718	0.0270175	0.999541	0.00606855	0.0805281
Mitochondrial amidoxime reducing component 2 (mARC2) (EC 1.7.-.-) (Molybdenum cofactor sulfurase C-terminal domain-containing protein 2) (MOSC domain-containing protein 2) (Moco sulfurase C-terminal domain-containing protein 2)	MARC2_MOUSE	Q922Q1	Mtarc2	0.316533	0.429361	-0.112827	+	+		17.7931	17.8504	17.7298	18.1217	18.2228	17.9784	18.2023	18.1971	18.262	6	6	6	19.8	19.8	19.8	38.194	0	47.549	209020000	8	1.79516	0.0488905	0.316533	4.00775	3.34592	0.00691549	0.429361	10.5843	0.695829	0.999541	-0.112827	-1.52708
Cytoskeleton-associated protein 5	CKAP5_MOUSE	A2AGT5	Ckap5	0.318218	0.293835	0.0243829	+	+		18.5928	18.616	18.6939	18.9599	18.8956	19.0018	18.8682	18.9319	18.984	24	24	24	14.4	14.4	14.4	218.7	0	188.98	404910000	27	2.7332	0.013714	0.318218	7.32498	2.53468	0.0175216	0.293835	6.48218	0.207145	0.999541	0.0243829	0.535547
DNA-directed RNA polymerase I subunit RPA2 (RNA polymerase I subunit 2) (EC 2.7.7.6) (DNA-directed RNA polymerase I 135 kDa polypeptide) (RPA135)	RPA2_MOUSE	P70700	Polr1b	0.318617	0.356444	-0.0378269	+			13.4184	13.495	13.4043	13.8296	13.6785	13.7655	13.8145	13.5902	13.9823	2	2	2	2.3	2.3	2.3	128.21	0.00049665	13.508	6238900	2	2.44194	0.0193343	0.318617	6.11801	1.41822	0.0875134	0.356444	3.04605	0.112669	0.999541	-0.0378269	-0.310776
ERO1-like protein beta (ERO1-L-beta) (EC 1.8.4.-) (Endoplasmic reticulum oxidoreductase beta) (Endoplasmic reticulum oxidoreductin-1-like protein B) (Oxidoreductin-1-L-beta)	ERO1B_MOUSE	Q8R2E9	Ero1b	0.31867	0.344323	-0.0256532	+	+		15.9437	15.9655	15.9264	16.2894	16.3115	16.1907	16.2326	16.3289	16.307	4	3	3	9.9	7.5	7.5	53.517	0	76.047	54975000	3	2.92011	0.0113751	0.31867	8.20559	3.41235	0.00650539	0.344323	11.0089	0.210576	0.999541	-0.0256532	-0.54331
Sterol O-acyltransferase 1 (EC 2.3.1.26) (Acyl-coenzyme A:cholesterol acyltransferase 1) (ACAT-1) (Cholesterol acyltransferase 1)	SOAT1_MOUSE	Q61263	Soat1	0.320447	0.451406	-0.130959	+	+		18.5223	18.6431	18.5858	18.9614	18.9172	18.8339	18.9802	19.0058	19.1194	8	8	8	14.4	14.4	14.4	63.798	0	85.8	948300000	15	2.48012	0.0184925	0.320447	6.26578	2.91437	0.0113295	0.451406	8.1772	1.0836	0.999541	-0.130959	-2.30493
Protein kinase C beta type (PKC-B) (PKC-beta) (EC 2.7.11.13)	KPCB_MOUSE	P68404	Prkcb	0.320679	0.37561	-0.0549316	+	+		18.4819	18.6417	18.6419	18.9008	18.9999	18.8268	18.928	18.8976	19.0667	12	12	12	20.1	20.1	20.1	76.893	0	73.105	455320000	13	1.92623	0.0398051	0.320679	4.38255	2.13833	0.0294398	0.37561	5.04192	0.310218	0.999541	-0.0549316	-0.760094
KRR1 small subunit processome component homolog (HIV-1 Rev-binding protein 2 homolog) (KRR-R motif-containing protein 1)	KRR1_MOUSE	Q8BGA5	Krr1	0.321198	0.316433	0.00476456	+	+		15.7392	15.8288	15.7925	16.1057	16.1115	16.107	16.1157	16.0793	16.1148	5	5	5	11.8	11.8	11.8	43.537	0	30.755	79011000	5	3.6019	0.00584781	0.321198	12.3111	3.41731	0.00650539	0.316433	11.0413	0.146238	0.999541	0.00476456	0.393381
Microtubule-associated protein RP/EB family member 1 (APC-binding protein EB1) (End-binding protein 1) (EB1)	MARE1_MOUSE	Q61166	Mapre1	0.321987	0.334569	-0.0125821	+			20.199	20.0438	20.2696	20.5082	20.443	20.5272	20.684	20.4313	20.4009	11	11	8	39.6	39.6	36.9	30.016	0	104.34	978900000	15	1.9691	0.037384	0.321987	4.51033	1.39557	0.0908647	0.334569	2.99299	0.046144	0.999541	-0.0125821	-0.13491
Protein FAM76B	FA76B_MOUSE	Q80XP8	Fam76b	0.322368	0.425968	-0.1036	+	+		15.0033	15.1872	15.0067	15.3862	15.4312	15.3469	15.4977	15.3872	15.5903	3	3	3	9.7	9.7	9.7	38.555	0	22.516	46430000	4	2.10254	0.030888	0.322368	4.92571	2.1387	0.0294398	0.425968	5.04312	0.748719	0.999541	-0.1036	-1.63039
[truncated: 3,292 more rows]

## Sheet: sign. L929 vs M-CSF 1.5fold
Protein names	Entry name	Entry	Gene	log2 M-CSF vs L929	Student's T-test Significant L929 vs M-CSF	Student's T-test Significant L929 vs M-CSF&MIF	Student's T-test Significant M-CSF vs L929	Student's T-test Significant M-CSF&MIF vs L929	Student's T-test Significant M-CSF vs M-CSF&MIF	Log2_Intensity_L929_1	Log2_Intensity_L929_2	Log2_Intensity_L929_3	Log2_Intensity_M-CSF_1	Log2_Intensity_M-CSF_2	Log2_Intensity_M-CSF_3	Log2_Intensity_M-CSF_MIF_1	Log2_Intensity_M-CSF_MIF_2	Log2_Intensity_M-CSF_MIF_3	Peptides	Razor + unique peptides	Unique peptides	Sequence coverage [%]	Unique + razor sequence coverage [%]	Unique sequence coverage [%]	Mol. weight [kDa]	Q-value	Score	Intensity	MS/MS count	-Log Student's T-test p-value L929 vs M-CSF	Student's T-test q-value L929 vs M-CSF	Student's T-test Difference L929 vs M-CSF	Student's T-test Test statistic L929 vs M-CSF	-Log Student's T-test p-value L929 vs M-CSF&MIF	Student's T-test q-value L929 vs M-CSF&MIF	Student's T-test Difference L929 vs M-CSF&MIF	Student's T-test Test statistic L929 vs M-CSF&MIF	-Log Student's T-test p-value M-CSF vs M-CSF&MIF	Student's T-test q-value M-CSF vs M-CSF&MIF	Student's T-test Difference M-CSF vs M-CSF&MIF	Student's T-test Test statistic M-CSF vs M-CSF&MIF
[truncated: 438 more rows]

[truncated: 1 more sheets: sign. L929 vs M-CSF&MIF 1.5fold]
